# Supplementary material for: Impacts of an industrial deep-sea mining trial on macrofaunal biodiversity
Source: Nat Ecol Evol. 2025 Dec 5;10(2):318–29. doi: 10.1038/s41559-025-02911-4 (PMC12890587; doi:10.1038/s41559-025-02911-4)
Supplement: Supplementary file 3 — Supplementary Tables 1–8. [file 41559_2025_2911_MOESM3_ESM.xlsx]

## Sheet: Table S1
Supplementary Table 1: Statistical results from (a-d) two-way ANOVA, and (e) multivariate PERMANOVA tests for differences in (a) macrofaunal abundance, (b) species richness, (c) Gini-Simpson diversity, (d) Simpson's evenness, and (e) multivariate community composition between sites at each sampled time point (Cruise), either including the samples taken from within the mining track, or from within…
	Track				Plume
(a) ABUNDANCE	df	Mean square	F	p	df	Mean square	F	p
Site	2	18473	14.764	9.15e-06	2	5548	3.435	0.041
Cruise	3	50036	39.989	7.56e-13	3	37289.9	23.086	1.011e-08
Site:Cruise	6	11021	8.808	2e-06	6	4077.35	2.524	0.041
Residual	50	1251.22			45	1615.26
(b) SPECIES RICHNESS
Site	2	394	10.359	0.0002	2	74.9	1.813	0.175
Cruise	3	924.333	24.303	0	3	723.2	17.5	1.13e-07
Site:Cruise	6	330.333	8.685	0	6	112.94	2.733	0.024
Residual	50	38.04			45	41.31
(c) GINI-SIMPSON
Site	2	0.0005	7.843	0.001	2	0.0001	2.731	0.076
Cruise	3	0.0003	5.052	0.004	3	0.0002	4.316	0.009
Site:Cruise	6	0.0003	4.071	0.002	6	7e-05	1.633	0.16
Residual	50	8e-05			45	4e-05
(d) SIMPSON'S EVENNESS
Site	2	0.004	0.78	0.464	2	0.005	0.97	0.387
Cruise	3	0.073	15.821	0	3	0.051	10.206	3.02e-05
Site:Cruise	6	0.022	4.746	0.001	6	0.0187	3.7	0.004
Residual	50	0.005			45	0.005
(e) COMMUNITY COMPOSITION	df	Mean square	Pseudo-F	P (perm)	df	Mean square	Pseudo-F	P (perm)
Site	2	0.539	1.487	0.0002	2	0.484	1.3753	0.0005
Cruise	3	0.462	1.274	0.0021	3	0.443	1.2613	0.0017
Site:Cruise	6	0.378	1.043	0.2441	6	0.36	1.0243	0.3497
Residual	50	0.363			45	0.352

## Sheet: Table S2
Supplementary Table 2: Statistical results from single-effect ANOVAs, examining differences in macrofaunal abundance, species richness, Gini-Simpson diversity, and Simpson's evenness between (a) sites within each sampling time (cruise), and (b) between time points within each site. (w) indicates a Welches ANOVA was performed, not assuming homogeneity of variances. Bold values indicate significanc…
	ABUNDANCE				SPECIES RICHNESS				GINI-SIMPSON DIVERSITY				SIMPSON'S EVENNESS
(a) Cruise	df	Mean square	F	p	df	Mean square	F	p	df	Mean square	F	p	df	Mean square	F	p
C5A	2	8482.5	12.4	0.004	2	145.5	32.3	0.0001	2	1.56e-05	0.541	0.602	2	0.039	3.91	0.065
Residual	8	682.625			8	4.5			8	2.8875e-05			8	0.01
C5D	2	716.5	0.519	0.614	2	30	0.713	0.519	2	4.225e-05	0.893 (w)	0.486	2	0.0075	0.41 (w)	0.689
Residual	8	1380.88			8	42.25			3.49				3.653
C7A	2	4046.5	3.01	0.076	2	14.5	0.684	0.684	2	1.43e-05	0.343	0.714	2	0.009	3.39	0.058
Residual	17	1345.88			17	37.1176			17	4.16471e-05			17	0.00264706
C7B	3	25665	12.4	7e-05	3	797.33	12.6	6e-05	3	0.0015	6.983 (w)	0.007	2	0.0153333	4.94	0.01
Residual	21	2078.19			21	63.14			10.51				21	0.00309524
(b) Site
CTA (Track)	3	56079.7	43.157	2.391e-08	3	1257.67	28.597	0	3	0.001	6.113 (w)	0.014	3	0.0963333	6.99 (w)	0.0135
Residual	24	1299.42			24	43.9583			9.51				7.73
CTA (Plume)	3	29447.3	13.5	0.000175	3	621.667	29.32 (w)	0.0001	3	0.000162333	2.46	0.094	3	0.069	12.1	0.0001
Residual	19	2174.26			7.97				19	5.26316e-05			19	0.00568421
FFW	3	6605.67	5.096	0.019	3	79.3333	1.748	0.215	3	3.4e-05	0.832	0.832	3	0.00966667	1.19 (w)	0.4196
Residual	11	1296.27			11	45.3636			11	4.07273e-05			4.047
NFE	3	9391.67	8.23	0.002	3	248	10.724	0.0005	3	0.000137	7.8878	0.009	3	0.0103333	2.5	0.099
Residual	15	1141.13			15	23.1333			8.02				15	0.00406667

## Sheet: Table S3
Supplementary Table 3: Results of pairwise comparisons between sites within each sampling time (Site (Cruise)), and between time points within each site (Cruise (Site)). Comparisons were made between (a) macrofaunal abundance, (b) species richness, (c) Gini-Simpson diversity, (d) Simpson's evenness, (e) multivariate community composition, and (f) multivariate dispersion. Pairwise comparison test …
	(a) ABUNDANCE		(b) SPECIES RICHNESS		(c) GINI-SIMPSON		(d) SIMPSON EVENNESS		(e) COMMUNITY COMPOSITION		(f) MULTIVARIATE DISPERSION
Site (Cruise)	t statistic	p	t statistic	p	t statistic	p	t statistic	p	Pseudo-F	p (perm)	t statistic	p (perm)
CTA, FFW (C5A)	6.40807	0.004	10.4846	0.000697	-0.329136	0.764	-3.04099	0.05	1.2251	0.133	7.46556	0.002
CTA, NFE (C5A)	1.03988	0.336	3.46834	0.016	-0.857511	0.449	-1.696	0.168	1.2207	0.091	-1.51111	0.1774
NFE, FFW (C5A)	-5.78637	0.005	-9.34685	0.000259	2.47119	0.066	-3.04682	0.029	1.2264	0.151	2.95277	0.0298
CTA, FFW (C5D)	-0.6806	0.526	0.128821	0.903	0.616666	0.585	0.985327	0.415*	0.8492	0.868	-0.242065	0.8169
CTA, NFE (C5D)	-0.940665	0.398	-1.00728	0.374	-0.99675	0.381	0.207794	0.845	1.0195	0.517	2.40875	0.0462
NFE, FFW (C5D)	-0.142163	0.896	-1.21311	0.324	1.1031	0.382*	0.952087	0.439*	1.0694	0.257	-2.0572	0.0933
CTA, FFW (C7A)	-0.144514	0.888	-0.721187	0.491	-0.819169	0.431	0.221844	0.828	1.2974	0.046	2.88574	0.0115
CTA, NFE (C7A)	-2.01429	0.087	-0.736338	0.48	-0.00678472	0.995	2.0124	0.089	1.3399	0.026	2.4405	0.0277
NFE, FFW (C7A)	-1.87712	0.106	0.0535672	0.959	-0.795242	0.449	-2.01189	0.101	1.3521	0.042	0.453077	0.6668
Track, FFW (C7B)	-5.12407	0.002	-4.96999	0.001	4.30509	0.001*	1.49756	0.182	1.2133	0.121	3.94166	0.0018
Track, NFE (C7B)	-7.04323	8.75e-05	-6.0235	0.000242	4.15621	0.001*	2.32096	0.067	1.2103	0.098	3.44708	0.0036
NFE, FFW (C7B)	-0.347417	0.738	-0.520266	0.617	0.0120604	0.991	-1.07173	0.319	0.8893	0.693	0.331091	0.7539
Plume, Track (C7B)	2.13	0.087	2.01	0.079	1.79	0.098	-3.63202	0.01	1.1364	0.224	-3.32183	0.0046
NFE, Plume (C7B)	-1.59	0.166	-2.27	0.058	2.25	0.065	0.329448	0.751	0.9252	0.669	0.184053	0.8619
FFW, Plume (C7B)	-0.347	0.256	-1.76	0.119	2.36	0.062	1.73206	0.122	1.2133	0.127	-0.0620343	0.9547
Cruise (Site)
C5A, C5D (CTA)	2.97251	0.034	2.16291	0.104	-0.856052	0.431	-3.10729	0.04	0.8985	0.699	-1.76137	0.1278
C5A, C7A (CTA)	9.13495	0.000164	9.57453	3.27e-06	1.15567	0.431	-3.49655	0.034	1.7002	0.003	-6.50372	0.0001
C5D, C7A (CTA)	3.03423	0.034	2.85895	0.041	2.79283	0.074	-4.20108	0.022	1.2944	0.028	-4.90587	0.0006
C5A, C7B (CTA-Track)	12.8673	3.04e-05	12.5193	3.01e-08	3.18189	0.042*	-0.726092	0.497*	1.4113	0.016	-5.87662	0.0001
C5D, C7B (CTA-Track)	5.42034	0.005	4.93173	0.005	4.263	0.007*	-2.54645	0.055	1.146	0.154	-4.88721	0.0002
C7A, C7B (CTA-Track)	4.00659	0.000832	3.40384	0.003	2.77194	0.048**	-2.42969	0.026	1.3642	0.021	-2.29343	0.0311
C5A, C7B (CTA-Plume)	4.42	0.006	4.7	0.032**	1.4	0.542	-2.72	0.058	1.3533	0.036	-1.91375	0.0993
C5D, C7B (CTA-Plume)	1.78	0.119	2.11	0.208	2.38	0.273	0.846	0.426	1.1495	0.237	-1.09873	0.3126
C7A, C7B (CTA-Plume)	-0.283	0.788	-0.0199	0.985	0.647	0.542	1.74	0.123	1.0772	0.314	2.30756	0.0372
C5A, C5D (NFE)	-2.11705	0.05	-0.254118	0.81	-2.69676	0.031	-3.48538	0.016	1.0935	0.257	1.94831	0.09
C5A, C7A (NFE)	3.27555	0.005	5.84761	0.002	3.59977	0.015*	-1.42809	0.192	1.1246	0.214	-1.02833	0.3371
C5A, C7B (NFE)	-0.122058	0.003	1.44886	0.212	0.0785426	0.94*	-2.07132	0.074	1.1225	0.218	-0.593889	0.5857
C5D, C7A (NFE)	4.17559	0.045	5.38362	0.001	4.96871	0.004	1.3072	0.248	1.1005	0.246	-6.41452	0.0002
C5D, C7B (NFE)	1.5689	0.064	1.47413	0.192	1.30842	0.25*	0.266983	0.801	0.9763	0.551	-3.36647	0.01
C7A, C7B (NFE)	-2.26982	0.489	-2.6693	0.03	-2.54671	0.035	-0.707442	0.5	0.9051	0.728	0.43467	0.6825
C5A, C5D (FFW)	-2.11705	0.133	-1.10504	0.381	0.212034	0.852	0.859574	0.476	0.6519	1	-4.35779	0.0201
C5A, C7A (FFW)	3.27555	0.031	1.90335	0.126	1.66776	0.17	-1.62338	0.24	1.0912	0.426	-3.63055	0.0148
C5A, C7B (FFW)	-0.122058	0.908	-0.658758	0.545	-1.03494	0.359	-1.50863	0.194	1.0341	0.432	-5.8388	0.0026
C5D, C7A (FFW)	4.17559	0.019	2.02306	0.113	0.416953	0.708	-1.22402	0.342**	1.0154	0.38	-0.679851	0.5182
C5D, C7B (FFW)	1.5689	0.174	0.413746	0.697	-0.523728	0.644	-1.33471	0.297*	0.9013	0.792	-1.15479	0.291
C7A, C7B (FFW)	-2.26982	0.06	-1.74239	0.121	-1.94943	0.088	-0.492053	0.642	1.2679	0.059	-0.202565	0.8502

## Sheet: Table S4
Supplementary Table 4: Observed and estimated species diversity (± s.e.) at each site at each time point.
	Gini-Simpsons (1-D)	Simpson's Evenness	Chao1	Chao1-bc	1st order Jackknife	2nd order Jackknife
C5A
CTA	0.988	0.519	338.96 ± 47.82	332.06 ± 45.54	269.64 ± 14.52	343.24 ± 25.1
FFW	0.982	0.728	223.47 ± 58.78	209.76 ± 51.53	134.39 ± 10.87	181.53 ± 18.72
NFE	0.99	0.545	412.08 ± 59.78	403.34 ± 56.89	304.64 ± 15.52	393.2 ± 26.84
FFE	0.991	0.694	396.85 ± 59.72	388.12 ± 56.84	289.51 ± 15.51	377.93 ± 26.8
PRZ	0.989	0.553	485.68 ± 94.6	468.27 ± 87.52	277.55 ± 15.25	372.9 ± 26.36
C5D
CTA	0.99	0.715	305.34 ± 48.54	297.71 ± 45.8	233.55 ± 13.73	301.04 ± 23.73
FFW	0.987	0.663	432.69 ± 107.38	408.66 ± 95.5	212.44 ± 13.65	291.57 ± 23.57
NFE	0.989	0.666	359.18 ± 63.16	348.29 ± 58.93	245.59 ± 14.03	321.06 ± 24.24
FFE	0.984	0.455	340.12 ± 58.06	330.55 ± 54.5	240.56 ± 14.1	315.01 ± 24.35
C7A
CTA	0.992	0.639	332.13 ± 35.33	327.86 ± 34.12	304.7 ± 14.8	370.46 ± 25.6
FFW	0.988	0.667	313.18 ± 56.57	303.27 ± 52.64	219.56 ± 13.37	287 ± 23.09
NFE	0.988	0.593	332.31 ± 58.82	322.2 ± 54.9	231.57 ± 13.74	303.02 ± 23.73
C7B
FFW	0.991	0.714	334.1 ± 48.82	326.93 ± 46.42	261.57 ± 14.45	335.1 ± 24.96
NFE	0.992	0.704	391.21 ± 60.74	381.88 ± 57.51	281.56 ± 15.06	366.03 ± 26.02
Plume	0.987	0.622	244.47 ± 38.07	238.46 ± 35.87	201.61 ± 12.6	255.2 ± 21.76
Track	0.991	0.681	354.2 ± 54.04	346.09 ± 51.28	265.55 ± 14.72	344.02 ± 25.43
TOTAL	0.995	0.252	1347.09 ± 81.99	1340.74 ± 80.88	1147.9 ± 26.75	1390.81 ± 46.33

## Sheet: Table S5
Supplementary Table 5: Statistical results from Levene's tests, examining differences in variation of species richness, Gini-Simpson diversity, and Simpson's evenness between (a) sites within each sampling time (cruise), and (b) between time points within each site. Bold values indicate significance at p < 0.05.
	SPECIES RICHNESS			GINI-SIMPSON DIVERSITY			SIMPSON'S EVENNESS
(a) Cruise	df	F	p	df	F	p	df	F	p
C5A	2, 8	0.907	0.441	2, 8	3.599	0.077	2, 8	1.673	0.247
C5D	2, 8	1.354	0.312	2, 8	5.595	0.03	2, 8	8.613	0.01
C7A	2, 17	0.195	0.825	2, 17	0.942	0.409	2, 17	2.454	0.1158
C7B	3, 21	0.96	0.43	3, 21	4.908	0.009	3, 21	0.826	0.494
(b) Site
CTA (Track)	3, 24	1.516	0.236	3, 24	5.333	0.006	3, 24	3.129	0.044
CTA (Plume)	3, 19	3.719	0.029	3, 19	1.085	0.379	3, 19	2.147	0.128
FFW	3, 11	1.22	0.348	3, 11	3.764	0.026	3, 11	6.629	0.008
NFE	3, 15	2.61	0.089	3, 15	4.087	0.044	3, 15	1.55	0.243

## Sheet: Table S6
Supplementary Table 6: Top 10 most abundant species sampled at each site across each sampling period (a) September 2020 (C5A), (b) May 2021 (C5D), (c) September 2022 (C7A), and (d) December 2022 (C7B). n = number of specimens sampled.
(a) C5A	CTA		FFW		NFE		FFE		PRZ
Dominance rank	Species	n	Species	n	Species	n	Species	n	Species	n
1	Akanthophoreidae sp. [NHM_4723]	14	Akanthophoreidae sp. [NHM_4723]	6	Akanthophoreidae sp. [NHM_4723]	12	Dacrydiinae sp. [NHM_5401B]	7	Agathotanais sp. [NHM_7249_TH_TAN_1]	13
2	Ctenostomatida sp. [NHM_5638]	12	Parakanthophoreus sp. [NHM_6023_TH_TAN_1]	4	Haplocope sp. [NHM_5246_TH_TAN_1]	10	Serpulidae sp. [NHM_271]	6	Bathyglycinde cf. profunda	7
3	Parakanthophoreus sp. [NHM_8795_TH_TAN_3]	8	Paranarthrurella sp. [NHM_6942_TH_TAN_2]	4	Serpulidae sp. [NHM_271]	9	Acrocirridae sp. [NHM_559]	5	Prionospio cf. branchilucida sp. [NHM_914]	7
4	Ascorhynchus sp. [NHM_5900]	7	Bivalvia sp. [NHM_7747]	2	Acrocirridae sp. [NHM_559]	7	Laonice sp. [NHM_048]	5	Paralacydonia sp. [NHM_043]	6
5	Collettea sp. [NHM_6879_TH_TAN_2]	6	Cirratulidae sp. [NHM_6880_HW11]	2	Prionospio cf. branchilucida sp. [NHM_914]	7	Progoniada cf. regularis	5	Forcipatia sp. [NHM_5227_TH_TAN_2]	5
6	Laonice sp. [NHM_016]	5	Ctenostomatida sp. [NHM_5876D.2]	2	Cirratulidae sp. [NHM_172]	6	Ampharetidae sp. [NHM_5398]	4	Lumbrinerides cf. laubieri	5
7	Laonice sp. [NHM_048]	5	Fageapseudes sp. [NHM_6662_TH_TAN_1]	2	Typhlotanais sp. [NHM_8783_TH_TAN_12a]	6	Ceratocephale sp. [NHM_1928]	4	Vesicomya galatheae	5
8	Paraonidae sp. [NHM_5396]	5	Ketosoma sp. [NHM_6703_TH_ISO_3]	2	Universitatotanais gandavensis	6	Ophiotholia supplicans	4	Aceste ovata	4
9	Anguillosyllis cf. hessleri sp. [NHM_552]	4	Leptognathia sp. [NHM_8810_TH_TAN_5]	2	Anguillosyllis cf. hessleri sp. [NHM_552]	5	Aurospio sp. [NHM_091]	3	Acrocirridae sp. [NHM_559]	4
10	Bivalvia sp. [NHM_5391]	4	Maldanidae sp. [NHM_1859]	2	Dacrydiinae sp. [NHM_5401B]	5	Bathyspinula calcar	3	Haplocope sp. [NHM_5246_TH_TAN_1]	4
Total top 10		70		28		73		46		60
Total sampled		332		111		391		281		302
Top 10 %		21.0843		25.2252		18.6701		16.3701		19.8675
(b) C5D	CTA		FFW		NFE		FFE
Dominance rank	Species	n	Species	n	Species	n	Species	n
1	Akanthophoreidae sp. [NHM_4723]	6	Bathyglycinde cf. profunda	6	Akanthophoreidae sp. [NHM_4723]	7	Haplocope sp. [NHM_5246_TH_TAN_1]	17
2	Laonice sp. [NHM_048]	6	Ctenostomatida sp. [NHM_5876D.2]	6	Cirratulidae sp. [NHM_734]	6	Akanthophoreidae sp. [NHM_4723]	12
3	Collettea sp. [NHM_6879_TH_TAN_2]	4	Acrocirridae sp. [NHM_1164B]	5	Starkus sp. [NHM_7249_TH_TAN_3]	6	Bathyglycinde cf. profunda	5
4	Paranarthrurella sp. [NHM_6942_TH_TAN_2]	4	Peraeospinosus sp. [NHM_7947_TH_TAN_2a]	5	Dacrydiinae sp. [NHM_5401B]	5	Acrocirridae sp. [NHM_1164B]	4
5	Paratanaoidea fam. inc. sp. [NHM_6942_TH_TAN_8]	4	Starkus sp. [NHM_7249_TH_TAN_3]	5	Vesicomya galatheae	5	Caleidoscopsis sp. [NHM_5873_TH_AMP_1]	4
6	Serpulidae sp. [NHM_271]	4	Stenotanais sp. [NHM_6880_TH_TAN_1]	4	Acrocirridae sp. [NHM_1164B]	4	Collettea sp. [NHM_7788_TH_TAN_1a]	4
7	Starkus sp. [NHM_7249_TH_TAN_3]	4	Acrocirridae sp. [NHM_559]	3	Maldanidae sp. [NHM_1859]	4	Dacrydiinae sp. [NHM_5401B]	4
8	Typhlotanais sp. [NHM_5783_TH_TAN_3]	4	Agathotanais jani	3	Senticaudata sp. [NHM_7445]	4	Haplocope sp. [NHM_7058_TH_TAN_3]	4
9	Acrocirridae sp. [NHM_1164B]	3	Akanthophoreidae sp. [NHM_4723]	3	Parakanthophoreus sp. [NHM_8795_TH_TAN_3]	4	Laonice sp. [NHM_016]	3
10	Anguillosyllis sp. [NHM_5657]	3	Cirratulidae sp. [NHM_6880_HW11]	3	Paraonidae sp. [NHM_7230A]	4	Leptognathia sp. [NHM_8810_TH_TAN_5]	3
Total top 10		42		43		49		60
Total sampled		249		203		274		251
Top 10 %		16.8675		21.1823		17.8832		23.9044
(c) C7A	CTA		FFW		NFE
Dominance rank	Species	n	Species	n	Species	n
1	Akanthophoreidae sp. [NHM_4723]	9	Akanthophoreidae sp. [NHM_4723]	7	Akanthophoreidae sp. [NHM_4723]	9
2	Cirratulidae sp. [NHM_2163]	8	Collettea sp. [NHM_7949_TH_TAN_2]	7	Dacrydiinae sp. [NHM_5401B]	9
3	Cirratulidae sp. [NHM_734]	8	Acrocirridae sp. [NHM_1164B]	6	Starkus sp. [NHM_7249_TH_TAN_3]	8
4	Orbiniidae sp. [NHM_791]	7	Cirratulidae sp. [NHM_2163]	4	Serpulidae sp. [NHM_271]	5
5	Acrocirridae sp. [NHM_1164B]	6	Collettea sp. [NHM_7239_TH_TAN_7]	4	Leptognathia sp. [NHM_8810_TH_TAN_5]	4
6	Acrocirridae sp. [NHM_559]	5	Paratanaoidea fam. inc. sp. [NHM_6942_TH_TAN_8]	4	Micromesus sp. [NHM_8790_TH_ISO_1]	4
7	Byblis sp. [NHM_6334]	5	Serpulidae sp. [NHM_271]	4	Prionospio cf. branchilucida sp. [NHM_914]	4
8	Cirratulidae sp. [NHM_7783_HW08]	5	Agathotanais jani	3	Strongylurella sp. [NHM_8787_TH_TAN_1]	4
9	Serpulidae sp. [NHM_271]	5	Anguillosyllis cf. hessleri sp. [NHM_552]	3	Bivalvia sp. [NHM_9382_HW15]	3
10	Sipuncula sp. [NHM_715]	5	Aurospio sp. [NHM_091]	3	Caleidoscopsis sp. [NHM_5873_TH_AMP_1]	3
Total top 10		63		45		53
Total sampled		420		213		269
Top 10 %		15		21.1268		19.7026
(c) C7B	Track		FFW		NFE		Plume
Dominance rank	Species	n	Species	n	Species	n	Species	n
1	Laonice sp. [NHM_016]	7	Lumbrineris sp. [NHM_1741]	6	Acrocirridae sp. [NHM_559]	6	Typhlotanais sp. [NHM_5783_TH_TAN_3]	9
2	Akanthophoreidae sp. [NHM_4723]	6	Aurospio sp. [NHM_091]	5	Akanthophoreidae sp. [NHM_4723]	6	Dacrydiinae sp. [NHM_5401B]	7
3	Cirratulidae sp. [NHM_6880_HW11]	5	Cirratulidae sp. [NHM_1235]	5	Typhlotanais sp. [NHM_5783_TH_TAN_3]	6	Orbiniidae sp. [NHM_791]	6
4	Serpulidae sp. [NHM_271]	5	Acrocirridae sp. [NHM_559]	4	Serpulidae sp. [NHM_271]	5	Akanthophoreidae sp. [NHM_4723]	5
5	Starkus sp. [NHM_7249_TH_TAN_3]	5	Akanthophoreidae sp. [NHM_4723]	4	Anguillosyllis cf. hessleri sp. [NHM_552]	4	Bathyglycinde cf. profunda	5
6	Acrocirridae sp. [NHM_1164B]	4	Bathyglycinde cf. profunda	4	Cirratulidae sp. [NHM_6880_HW11]	4	Cirratulidae sp. [NHM_2163]	5
7	Bivalvia sp. [NHM_5391]	4	Cirratulidae sp. [NHM_8780_HW05]	4	Strongylurella sp. [NHM_8787_TH_TAN_1]	4	Aceste ovata	4
8	Caleidoscopsis sp. [NHM_5873_TH_AMP_1]	4	Paranarthrurella sp. [NHM_6942_TH_TAN_2]	4	Vesicomya galatheae	4	Cirratulidae sp. [NHM_1235]	4
9	Paragathotanais sp. [NHM_6879_TH_TAN_1a]	4	Silax daleus	4	Aceste ovata	3	Cirratulidae sp. [NHM_6880_HW11]	4
10	Paranarthrurella sp. [NHM_6942_TH_TAN_2]	4	Sipuncula sp. [NHM_715]	4	Aurospio sp. [NHM_091]	3	Leptognathiella sp. [NHM_7057_TH_TAN_1]	4
Total top 10		48		44		45		53
Total sampled		264		281		292		222
Top 10 %		18.1818		15.6584		15.411		23.8739

## Sheet: Table S7
Supplementary Table 7: Summary of indicator species analyses results, testing for significant associations of (a) taxon class (or higher), and (b) polychaete families to either sites or sampling times. Cruise column indicates an association with a sampling time, and Site column indicates an association with a site. IndVal = indicator value. p (perm) = permuted p values of the significance of the …
(a) Class	Cruise	IndVal	p (perm)	Site	IndVal	p (perm)
Amphipoda	C5D	0.481554	0.698	Plume	0.451553	0.6649
Anthozoa	C5D	0.286829	0.4669	FFW	0.253964	0.7812
Aplacophora	C5A	0.457677	0.0681	CTA	0.393303	0.2345
Asteroidea	C5A	0.426401	0.0506	CTA	0.168904	1
Bivalvia	C5D	0.541442	0.2328	NFE	0.509873	0.0934
Cumacea	C5D	0.315877	0.3912	NFE	0.344483	0.2912
Echinoidea	C7B	0.303523	0.7096	Plume	0.570601	0.0135
Echiura	C7B	0.2	1	NFE	0.229416	1
Gastropoda	C5D	0.556961	0.1338	FFW	0.478124	0.5016
Holothuroidea	C5A	0.304056	0.7248	FFW	0.37092	0.3862
Hoplonemertea	C5D	0.301889	0.4421	CTA	0.208849	0.8834
Isopoda	C5A	0.584089	0.0154	NFE	0.565194	0.0025
Monoplacophora	C5A	0.301511	0.3331	NFE	0.229416	1
Ophiuroidea	C5D	0.455378	0.2251	CTA	0.478489	0.1336
Palaeonemertea	C5A	0.174661	0.9579	Plume	0.304852	0.3603
Polychaeta	C5A	0.560164	0.0068	NFE	0.497737	0.0686
Polyplacophora	C5D	0.462886	0.1533	Plume	0.354755	0.7094
Pycnogonida	C5A	0.470595	0.0751	CTA	0.293984	0.7698
Scaphopoda	C5D	0.640172	0.0011	NFE	0.392629	0.4327
Sipuncula	C5A	0.513685	0.1224	NFE	0.417451	0.5717
Tanaidacea	C5A	0.615497	0.0004	NFE	0.522667	0.05
(b) Polychaete Family
Acrocirridae	C5D	0.591646	0.0319	CTA	0.506914	0.151
Ampharetidae	C5D	0.427521	0.3826	Plume	0.393975	0.5182
Amphinomida	C7B	0.2	1	NFE	0.229416	1
Amphinomidae	C5A	0.177667	0.9177	Track	0.190743	1
Capitellidae	C7A	0.425148	0.4104	Plume	0.418331	0.3581
Chaetopteridae	C7A	0.271708	0.7299	Track	0.243988	0.8498
Chrysopetalidae	C5A	0.386046	0.0899	FFW	0.15943	1
Cirratulidae	C5D	0.515552	0.7189	Plume	0.497389	0.0803
Dorvilleidae	C5A	0.301511	0.3258	CTA	0.235702	0.7052
Euphrosinidae	C5A	0.557362	0.011	NFE	0.501781	0.0524
Flabelligeridae	C5A	0.251259	0.5195	FFW	0.193015	0.718
Glyceridae	C5A	0.415054	0.3764	CTA	0.397646	0.4454
Goniadidae	C5D	0.504097	0.2259	Plume	0.474247	0.2392
Hesionidae	C5A	0.464414	0.0374	NFE	0.295551	0.437
Lacydoniidae	C5D	0.384083	0.3109	CTA	0.230094	0.9628
Lopadorrhynchidae	C5D	0.270493	0.602	Plume	0.298359	0.4211
Lumbrineridae	C5A	0.342863	0.7304	NFE	0.407453	0.2976
Magelonidae	C5A	0.2199	0.6553	Track	0.395628	0.0979
Maldanidae	C5A	0.486654	0.2659	CTA	0.49902	0.1049
Nephtyidae	C7A	0.312772	0.3384	Track	0.331614	0.1916
Nereididae	C7A	0.495574	0.1308	NFE	0.442443	0.2469
Opheliidae	C5A	0.645191	0.002	NFE	0.465873	0.2508
Orbiniidae	C5D	0.394546	0.7797	Plume	0.5417	0.0325
Oweniidae	C7A	0.28813	0.7481	NFE	0.313499	0.5763
Paralacydoniidae	C5D	0.24218	0.7125	FFW	0.365148	0.2219
Paraonidae	C5A	0.524335	0.4479	Plume	0.500853	0.1404
Phyllodocida	C7A	0.166667	1	Plume	0.395628	0.1067
Phyllodocidae	C5A	0.376419	0.6602	Track	0.477033	0.0803
Pilargidae	C5D	0.301889	0.4425	FFW	0.227185	0.8346
Poecilochaetidae	C5D	0.24218	0.7221	FFW	0.365148	0.21
Polynoidae	C5A	0.442443	0.0983	CTA	0.364724	0.3857
Sabellariidae	C5A	0.452833	0.0319	Plume	0.308865	0.326
Sabellidae	C7A	0.433153	0.8488	CTA	0.493321	0.1406
Scalibregmatidae	C5A	0.24218	0.7167	CTA	0.168904	1
Serpulidae	C5A	0.481571	0.3112	NFE	0.497488	0.1166
Sigalionidae	C5A	0.492731	0.0489	NFE	0.380519	0.299
Sphaerodoridae	C5D	0.565403	0.0033	CTA	0.311668	0.2926
Spionidae	C5D	0.552579	0.1687	NFE	0.490403	0.2424
Syllidae	C5A	0.609611	0.0202	NFE	0.456583	0.69
Terebellida	C5D	0.506045	0.0162	CTA	0.355505	0.2056
Terebellidae	C7B	0.21884	0.8443	Track	0.316896	0.2505
Travisiidae	C7A	0.402307	0.482	NFE	0.460983	0.1156
Trichobranchidae	C5D	0.188814	1	CTA	0.274585	0.4763

## Sheet: Table S8
Supplementary Table 8: Darwin Core (DwC) formatted file of all specimen occurrence data and collection information. These data underlie all figures and analyses in this paper. Institution codes: NHMUK = Natural History Museum, London UK; NOC = National Oceanography Centre. Collections code: ZOO = Zoological collection NHM; DISCOLL = Discovery Collections NOC.
occurrenceID	basisOfRecord	language	institutionCode	collectionCode	datasetName	recordNumber	recordedBy	IndividualCount	preparations	habitat	fieldNumber	fieldNotes	waterBody	stateProvince	locality	verbatimLocality	locationRemarks	samplingProtocol	eventDate	eventTime	verbatimLatitude	verbatimLongitude	decimalLatitude	decimalLongitude	maximumDepthInMeters	occurrenceStatus	identifiedBy	identificationRemarks	typeStatus	taxonRank	IdentificationQualifier	taxonConceptID	kingdom	phylum	class	order	family	genus	subgenus	species	subspecies	scientificNameAuthorship
NORID_C5A_NHMUK_0051	PreservedSpecimen	en	NHMUK	ZOO	NORI-D	NHM_5403	Helena Wiklund | Guadalupe Bribiesca-Contreras | Regan Drennan | Muriel Rabone | Corie Boolukos | Eva Stewart | Alison Bessell | Thomas Dahlgren | Adrian Glover	1	specimen stored in 80% non-denatured ethanol aqueous solution	Abyssal plain	NORI-D_C5A_BC_341	collected from 0–2cm	Pacific	Clarion Clipperton Zone	The Metals Company exploration area NORI-D	NORI-D	Deployment: BC_341; at Station STM_001; Cruise C5A; Layer 0–2cm; Site CTA	USNEL box core	2020-11-06	1900-01-01 14:18:00	1142437.456	480912.158	10.3348	-117.174	4287.3	present	Helena Wiklund	identified by morphology	other material	family		Acanthomeniidae sp. 1	Animalia	Mollusca	Solenogastres		Acanthomeniidae					Salvini-Plawen, 1978
NORID_C5A_NHMUK_0052	PreservedSpecimen	en	NHMUK	ZOO	NORI-D	NHM_5052B	Helena Wiklund | Guadalupe Bribiesca-Contreras | Regan Drennan | Muriel Rabone | Corie Boolukos | Eva Stewart | Alison Bessell | Thomas Dahlgren | Adrian Glover	1	specimen stored in 80% non-denatured ethanol aqueous solution	Abyssal plain	NORI-D_C5A_BC_328	collected from 0–2cm	Pacific	Clarion Clipperton Zone	The Metals Company exploration area NORI-D	NORI-D	Deployment: BC_328; at Station SPR_033; Cruise C5A; Layer 0–2cm; Site PRZ	USNEL box core	2020-10-30	1900-01-01 22:21:00	1208171.692	580489.6867	10.9285	-116.263	4256.63	present	Helena Wiklund	identified by morphology	other material	family		Acanthomeniidae sp. 5	Animalia	Mollusca	Solenogastres		Acanthomeniidae					Salvini-Plawen, 1978
NORID_C5A_NHMUK_0053	PreservedSpecimen	en	NHMUK	ZOO	NORI-D	NHM_5201	Helena Wiklund | Guadalupe Bribiesca-Contreras | Regan Drennan | Muriel Rabone | Corie Boolukos | Eva Stewart | Alison Bessell | Thomas Dahlgren | Adrian Glover	1	specimen stored in 80% non-denatured ethanol aqueous solution	Abyssal plain	NORI-D_C5A_BC_335	collected from 0–2cm	Pacific	Clarion Clipperton Zone	The Metals Company exploration area NORI-D	NORI-D	Deployment: BC_335; at Station SPR_034; Cruise C5A; Layer 0–2cm; Site PRZ	USNEL box core	2020-11-02	1900-01-01 16:18:00	1212909.391	591192.5897	10.9711	-116.165	4234.29	present	Guadalupe Bribiesca-Contreras	identified by morphology	other material	species		Aceste ovata	Animalia	Echinodermata	Echinoidea	Spatangoida	Schizasteridae	Aceste		ovata		A. Agassiz & H.L. Clark, 1907
NORID_C5A_NHMUK_0056	PreservedSpecimen	en	NHMUK	ZOO	NORI-D	NHM_5948	Helena Wiklund | Guadalupe Bribiesca-Contreras | Regan Drennan | Muriel Rabone | Corie Boolukos | Eva Stewart | Alison Bessell | Thomas Dahlgren | Adrian Glover	1	specimen stored in 80% non-denatured ethanol aqueous solution	Abyssal plain	NORI-D_C5A_BC_357	collected from 0–2cm	Pacific	Clarion Clipperton Zone	The Metals Company exploration area NORI-D	NORI-D	Deployment: BC_357; at Station STM_014; Cruise C5A; Layer 0–2cm; Site FFE	USNEL box core	2020-11-12	1900-01-01 15:20:00	1147184.662	483905.5827	10.3778	-117.147	4312.33	present	Guadalupe Bribiesca-Contreras	identified by morphology	other material	species		Aceste ovata	Animalia	Echinodermata	Echinoidea	Spatangoida	Schizasteridae	Aceste		ovata		A. Agassiz & H.L. Clark, 1907
NORID_C5A_NHMUK_0058	PreservedSpecimen	en	NHMUK	ZOO	NORI-D	NHM_6640	Helena Wiklund | Guadalupe Bribiesca-Contreras | Regan Drennan | Muriel Rabone | Corie Boolukos | Eva Stewart | Alison Bessell | Thomas Dahlgren | Adrian Glover	1	specimen stored in 80% non-denatured ethanol aqueous solution | DNA voucher stored in buffer	Abyssal plain	NORI-D_C5A_BC_379	collected from 0–2cm	Pacific	Clarion Clipperton Zone	The Metals Company exploration area NORI-D	NORI-D	Deployment: BC_379; at Station STM_050; Cruise C5A; Layer 0–2cm; Site FFW	USNEL box core	2020-11-23	1900-01-01 02:34:00	1144660.424	475828.6307	10.3549	-117.221	4273.77	present	Guadalupe Bribiesca-Contreras	identified by DNA and morphology	other material	species		Aceste ovata	Animalia	Echinodermata	Echinoidea	Spatangoida	Schizasteridae	Aceste		ovata		A. Agassiz & H.L. Clark, 1907
NORID_C5A_NHMUK_0063	PreservedSpecimen	en	NHMUK	ZOO	NORI-D	NHM_8802_GB02	Helena Wiklund | Guadalupe Bribiesca-Contreras | Regan Drennan | Muriel Rabone | Corie Boolukos | Eva Stewart | Alison Bessell | Thomas Dahlgren | Adrian Glover	1	specimen stored in 80% non-denatured ethanol aqueous solution	Abyssal plain	NORI-D_C5A_BC_355	collected from 2–5cm	Pacific	Clarion Clipperton Zone	The Metals Company exploration area NORI-D	NORI-D	Deployment: BC_355; at Station STM_010; Cruise C5A; Layer 2–5cm; Site NFE	USNEL box core	2020-11-11	1900-01-01 12:15:00	1144767.767	481523.6778	10.3559	-117.169	4277.61	present	Guadalupe Bribiesca-Contreras	identified by morphology	other material	species		Aceste ovata	Animalia	Echinodermata	Echinoidea	Spatangoida	Schizasteridae	Aceste		ovata		A. Agassiz & H.L. Clark, 1907
NORID_C5A_NHMUK_0064	PreservedSpecimen	en	NHMUK	ZOO	NORI-D	NHM_8855_GB02	Helena Wiklund | Guadalupe Bribiesca-Contreras | Regan Drennan | Muriel Rabone | Corie Boolukos | Eva Stewart | Alison Bessell | Thomas Dahlgren | Adrian Glover	1	specimen stored in 80% non-denatured ethanol aqueous solution	Abyssal plain	NORI-D_C5A_BC_328	collected from 0–2cm	Pacific	Clarion Clipperton Zone	The Metals Company exploration area NORI-D	NORI-D	Deployment: BC_328; at Station SPR_033; Cruise C5A; Layer 0–2cm; Site PRZ	USNEL box core	2020-10-30	1900-01-01 22:21:00	1208171.692	580489.6867	10.9285	-116.263	4256.63	present	Guadalupe Bribiesca-Contreras	identified by morphology	other material	species		Aceste ovata	Animalia	Echinodermata	Echinoidea	Spatangoida	Schizasteridae	Aceste		ovata		A. Agassiz & H.L. Clark, 1907
NORID_C5A_NHMUK_0065	PreservedSpecimen	en	NHMUK	ZOO	NORI-D	NHM_8856_GB02	Helena Wiklund | Guadalupe Bribiesca-Contreras | Regan Drennan | Muriel Rabone | Corie Boolukos | Eva Stewart | Alison Bessell | Thomas Dahlgren | Adrian Glover	1	specimen stored in 80% non-denatured ethanol aqueous solution	Abyssal plain	NORI-D_C5A_BC_328	collected from 2–5cm	Pacific	Clarion Clipperton Zone	The Metals Company exploration area NORI-D	NORI-D	Deployment: BC_328; at Station SPR_033; Cruise C5A; Layer 2–5cm; Site PRZ	USNEL box core	2020-10-30	1900-01-01 22:21:00	1208171.692	580489.6867	10.9285	-116.263	4256.63	present	Guadalupe Bribiesca-Contreras	identified by morphology	other material	species		Aceste ovata	Animalia	Echinodermata	Echinoidea	Spatangoida	Schizasteridae	Aceste		ovata		A. Agassiz & H.L. Clark, 1907
NORID_C5A_NHMUK_0066	PreservedSpecimen	en	NHMUK	ZOO	NORI-D	NHM_8898_GB01	Helena Wiklund | Guadalupe Bribiesca-Contreras | Regan Drennan | Muriel Rabone | Corie Boolukos | Eva Stewart | Alison Bessell | Thomas Dahlgren | Adrian Glover	1	specimen stored in 80% non-denatured ethanol aqueous solution	Abyssal plain	NORI-D_C5A_BC_334	collected from 2–5cm	Pacific	Clarion Clipperton Zone	The Metals Company exploration area NORI-D	NORI-D	Deployment: BC_334; at Station SPR_044; Cruise C5A; Layer 2–5cm; Site PRZ	USNEL box core	2020-11-01	1900-01-01 23:26:00	1213184.928	570542.0506	10.974	-116.354	4245.38	present	Guadalupe Bribiesca-Contreras	identified by morphology	other material	species		Aceste ovata	Animalia	Echinodermata	Echinoidea	Spatangoida	Schizasteridae	Aceste		ovata		A. Agassiz & H.L. Clark, 1907
NORID_C5A_NHMUK_0085	PreservedSpecimen	en	NHMUK	ZOO	NORI-D	NHM_5545	Helena Wiklund | Guadalupe Bribiesca-Contreras | Regan Drennan | Muriel Rabone | Corie Boolukos | Eva Stewart | Alison Bessell | Thomas Dahlgren | Adrian Glover	1	specimen stored in 80% non-denatured ethanol aqueous solution | DNA voucher stored in buffer	Abyssal plain	NORI-D_C5A_BC_346	collected from 0–2cm	Pacific	Clarion Clipperton Zone	The Metals Company exploration area NORI-D	NORI-D	Deployment: BC_346; at Station STM_002; Cruise C5A; Layer 0–2cm; Site CTA	USNEL box core	2020-11-08	1900-01-01 00:26:00	1141449.189	480563.5567	10.3259	-117.178	4286.34	present	Helena Wiklund | Lenka Nealova	identified by DNA and morphology	other material	family		Acrocirridae sp. [NHM_1164B]	Animalia	Annelida	Polychaeta	Terebellida	Acrocirridae					Banse, 1969
NORID_C5A_NHMUK_0104	PreservedSpecimen	en	NHMUK	ZOO	NORI-D	NHM_8786_HW06	Helena Wiklund | Guadalupe Bribiesca-Contreras | Regan Drennan | Muriel Rabone | Corie Boolukos | Eva Stewart | Alison Bessell | Thomas Dahlgren | Adrian Glover	1	specimen stored in 80% non-denatured ethanol aqueous solution | DNA voucher stored in buffer	Abyssal plain	NORI-D_C5A_BC_370	collected from 0–2cm	Pacific	Clarion Clipperton Zone	The Metals Company exploration area NORI-D	NORI-D	Deployment: BC_370; at Station STM_012; Cruise C5A; Layer 0–2cm; Site FFE	USNEL box core	2020-11-17	1900-01-01 20:05:00	1147313.879	483194.7208	10.3789	-117.154	4305.63	present	Helena Wiklund | Lenka Nealova	identified by DNA and morphology	other material	family		Acrocirridae sp. [NHM_1164B]	Animalia	Annelida	Polychaeta	Terebellida	Acrocirridae					Banse, 1969
NORID_C5A_NHMUK_0105	PreservedSpecimen	en	NHMUK	ZOO	NORI-D	NHM_8789_HW07	Helena Wiklund | Guadalupe Bribiesca-Contreras | Regan Drennan | Muriel Rabone | Corie Boolukos | Eva Stewart | Alison Bessell | Thomas Dahlgren | Adrian Glover	1	specimen stored in 80% non-denatured ethanol aqueous solution | DNA voucher stored in buffer	Abyssal plain	NORI-D_C5A_BC_341	collected from 0–2cm	Pacific	Clarion Clipperton Zone	The Metals Company exploration area NORI-D	NORI-D	Deployment: BC_341; at Station STM_001; Cruise C5A; Layer 0–2cm; Site CTA	USNEL box core	2020-11-06	1900-01-01 14:18:00	1142437.456	480912.158	10.3348	-117.174	4287.3	present	Helena Wiklund | Lenka Nealova	identified by DNA and morphology	other material	family		Acrocirridae sp. [NHM_1164B]	Animalia	Annelida	Polychaeta	Terebellida	Acrocirridae					Banse, 1969
NORID_C5A_NHMUK_0106	PreservedSpecimen	en	NHMUK	ZOO	NORI-D	NHM_8888_HW02	Helena Wiklund | Guadalupe Bribiesca-Contreras | Regan Drennan | Muriel Rabone | Corie Boolukos | Eva Stewart | Alison Bessell | Thomas Dahlgren | Adrian Glover	1	specimen stored in 80% non-denatured ethanol aqueous solution | DNA voucher stored in buffer	Abyssal plain	NORI-D_C5A_BC_344	collected from 0–2cm	Pacific	Clarion Clipperton Zone	The Metals Company exploration area NORI-D	NORI-D	Deployment: BC_344; at Station STM_006; Cruise C5A; Layer 0–2cm; Site NFE	USNEL box core	2020-11-07	1900-01-01 04:48:00	1144932.11	480715.41	10.3574	-117.176	4277.9	present	Helena Wiklund	identified by DNA and morphology	other material	family		Acrocirridae sp. [NHM_1164B]	Animalia	Annelida	Polychaeta	Terebellida	Acrocirridae					Banse, 1969
NORID_C5A_NHMUK_0134	PreservedSpecimen	en	NHMUK	ZOO	NORI-D	NHM_5863	Helena Wiklund | Guadalupe Bribiesca-Contreras | Regan Drennan | Muriel Rabone | Corie Boolukos | Eva Stewart | Alison Bessell | Thomas Dahlgren | Adrian Glover	1	specimen stored in 80% non-denatured ethanol aqueous solution | DNA voucher stored in buffer	Abyssal plain	NORI-D_C5A_BC_355	collected from topwater	Pacific	Clarion Clipperton Zone	The Metals Company exploration area NORI-D	NORI-D	Deployment: BC_355; at Station STM_010; Cruise C5A; Layer topwater; Site NFE	USNEL box core	2020-11-11	1900-01-01 12:15:00	1144767.767	481523.6778	10.3559	-117.169	4277.61	present	Helena Wiklund | Lenka Nealova	identified by DNA and morphology	other material	family		Acrocirridae sp. [NHM_169]	Animalia	Annelida	Polychaeta	Terebellida	Acrocirridae					Banse, 1969
NORID_C5A_NHMUK_0140	PreservedSpecimen	en	NHMUK	ZOO	NORI-D	NHM_5258A	Helena Wiklund | Guadalupe Bribiesca-Contreras | Regan Drennan | Muriel Rabone | Corie Boolukos | Eva Stewart | Alison Bessell | Thomas Dahlgren | Adrian Glover	1	specimen stored in 80% non-denatured ethanol aqueous solution | DNA voucher stored in buffer	Abyssal plain	NORI-D_C5A_BC_337	collected from 0–2cm	Pacific	Clarion Clipperton Zone	The Metals Company exploration area NORI-D	NORI-D	Deployment: BC_337; at Station SPR_041; Cruise C5A; Layer 0–2cm; Site PRZ	USNEL box core	2020-11-04	1900-01-01 20:55:00	1198959.133	592662.902	10.8449	-116.152	4130.89	present	Helena Wiklund | Lenka Nealova	identified by DNA and morphology	other material	family		Acrocirridae sp. [NHM_5258A]	Animalia	Annelida	Polychaeta	Terebellida	Acrocirridae					Banse, 1969
NORID_C5A_NHMUK_0141	PreservedSpecimen	en	NHMUK	ZOO	NORI-D	NHM_5060	Helena Wiklund | Guadalupe Bribiesca-Contreras | Regan Drennan | Muriel Rabone | Corie Boolukos | Eva Stewart | Alison Bessell | Thomas Dahlgren | Adrian Glover	1	specimen stored in 80% non-denatured ethanol aqueous solution | DNA voucher stored in buffer	Abyssal plain	NORI-D_C5A_BC_328	collected from 0–2cm	Pacific	Clarion Clipperton Zone	The Metals Company exploration area NORI-D	NORI-D	Deployment: BC_328; at Station SPR_033; Cruise C5A; Layer 0–2cm; Site PRZ	USNEL box core	2020-10-30	1900-01-01 22:21:00	1208171.692	580489.6867	10.9285	-116.263	4256.63	present	Helena Wiklund | Lenka Nealova	identified by DNA and morphology	other material	family		Acrocirridae sp. [NHM_559]	Animalia	Annelida	Polychaeta	Terebellida	Acrocirridae					Banse, 1969
NORID_C5A_NHMUK_0142	PreservedSpecimen	en	NHMUK	ZOO	NORI-D	NHM_5061	Helena Wiklund | Guadalupe Bribiesca-Contreras | Regan Drennan | Muriel Rabone | Corie Boolukos | Eva Stewart | Alison Bessell | Thomas Dahlgren | Adrian Glover	1	specimen stored in 80% non-denatured ethanol aqueous solution | DNA voucher stored in buffer	Abyssal plain	NORI-D_C5A_BC_328	collected from 0–2cm	Pacific	Clarion Clipperton Zone	The Metals Company exploration area NORI-D	NORI-D	Deployment: BC_328; at Station SPR_033; Cruise C5A; Layer 0–2cm; Site PRZ	USNEL box core	2020-10-30	1900-01-01 22:21:00	1208171.692	580489.6867	10.9285	-116.263	4256.63	present	Helena Wiklund | Lenka Nealova	identified by DNA and morphology	other material	family		Acrocirridae sp. [NHM_559]	Animalia	Annelida	Polychaeta	Terebellida	Acrocirridae					Banse, 1969
NORID_C5A_NHMUK_0144	PreservedSpecimen	en	NHMUK	ZOO	NORI-D	NHM_5584A	Helena Wiklund | Guadalupe Bribiesca-Contreras | Regan Drennan | Muriel Rabone | Corie Boolukos | Eva Stewart | Alison Bessell | Thomas Dahlgren | Adrian Glover	1	specimen stored in 80% non-denatured ethanol aqueous solution | DNA voucher stored in buffer	Abyssal plain	NORI-D_C5A_BC_347	collected from 0–2cm	Pacific	Clarion Clipperton Zone	The Metals Company exploration area NORI-D	NORI-D	Deployment: BC_347; at Station STM_013; Cruise C5A; Layer 0–2cm; Site FFE	USNEL box core	2020-11-08	1900-01-01 12:28:00	1146073.386	483362.0859	10.3677	-117.152	4305.17	present	Helena Wiklund	identified by DNA and morphology	other material	family		Acrocirridae sp. [NHM_559]	Animalia	Annelida	Polychaeta	Terebellida	Acrocirridae					Banse, 1969
NORID_C5A_NHMUK_0147	PreservedSpecimen	en	NHMUK	ZOO	NORI-D	NHM_5763	Helena Wiklund | Guadalupe Bribiesca-Contreras | Regan Drennan | Muriel Rabone | Corie Boolukos | Eva Stewart | Alison Bessell | Thomas Dahlgren | Adrian Glover	1	specimen stored in 80% non-denatured ethanol aqueous solution | DNA voucher stored in buffer	Abyssal plain	NORI-D_C5A_BC_352	collected from 0–2cm	Pacific	Clarion Clipperton Zone	The Metals Company exploration area NORI-D	NORI-D	Deployment: BC_352; at Station STM_008; Cruise C5A; Layer 0–2cm; Site NFE	USNEL box core	2020-11-10	1900-01-01 04:06:00	1143935.236	482995.4357	10.3484	-117.155	4286.99	present	Helena Wiklund | Lenka Nealova	identified by DNA and morphology	other material	family		Acrocirridae sp. [NHM_559]	Animalia	Annelida	Polychaeta	Terebellida	Acrocirridae					Banse, 1969
NORID_C5A_NHMUK_0148	PreservedSpecimen	en	NHMUK	ZOO	NORI-D	NHM_6022B	Helena Wiklund | Guadalupe Bribiesca-Contreras | Regan Drennan | Muriel Rabone | Corie Boolukos | Eva Stewart | Alison Bessell | Thomas Dahlgren | Adrian Glover	1	specimen stored in 80% non-denatured ethanol aqueous solution | DNA voucher stored in buffer	Abyssal plain	NORI-D_C5A_BC_360	collected from 0–2cm	Pacific	Clarion Clipperton Zone	The Metals Company exploration area NORI-D	NORI-D	Deployment: BC_360; at Station STM_007; Cruise C5A; Layer 0–2cm; Site NFE	USNEL box core	2020-11-13	1900-01-01 20:49:00	1144978.107	482586.2033	10.3578	-117.159	4281.85	present	Helena Wiklund | Lenka Nealova	identified by DNA and morphology	other material	family		Acrocirridae sp. [NHM_559]	Animalia	Annelida	Polychaeta	Terebellida	Acrocirridae					Banse, 1969
NORID_C5A_NHMUK_0151	PreservedSpecimen	en	NHMUK	ZOO	NORI-D	NHM_6668	Helena Wiklund | Guadalupe Bribiesca-Contreras | Regan Drennan | Muriel Rabone | Corie Boolukos | Eva Stewart | Alison Bessell | Thomas Dahlgren | Adrian Glover	1	specimen stored in 80% non-denatured ethanol aqueous solution | DNA voucher stored in buffer	Abyssal plain	NORI-D_C5A_BC_379	collected from 0–2cm	Pacific	Clarion Clipperton Zone	The Metals Company exploration area NORI-D	NORI-D	Deployment: BC_379; at Station STM_050; Cruise C5A; Layer 0–2cm; Site FFW	USNEL box core	2020-11-23	1900-01-01 02:34:00	1144660.424	475828.6307	10.3549	-117.221	4273.77	present	Helena Wiklund | Lenka Nealova	identified by DNA and morphology	other material	family		Acrocirridae sp. [NHM_559]	Animalia	Annelida	Polychaeta	Terebellida	Acrocirridae					Banse, 1969
NORID_C5A_NHMUK_0160	PreservedSpecimen	en	NHMUK	ZOO	NORI-D	NHM_8804_HW05	Helena Wiklund | Guadalupe Bribiesca-Contreras | Regan Drennan | Muriel Rabone | Corie Boolukos | Eva Stewart | Alison Bessell | Thomas Dahlgren | Adrian Glover	1	specimen stored in 80% non-denatured ethanol aqueous solution | DNA voucher stored in buffer	Abyssal plain	NORI-D_C5A_BC_352	collected from 0–2cm	Pacific	Clarion Clipperton Zone	The Metals Company exploration area NORI-D	NORI-D	Deployment: BC_352; at Station STM_008; Cruise C5A; Layer 0–2cm; Site NFE	USNEL box core	2020-11-10	1900-01-01 04:06:00	1143935.236	482995.4357	10.3484	-117.155	4286.99	present	Helena Wiklund | Lenka Nealova	identified by DNA and morphology	other material	family		Acrocirridae sp. [NHM_559]	Animalia	Annelida	Polychaeta	Terebellida	Acrocirridae					Banse, 1969
NORID_C5A_NHMUK_0161	PreservedSpecimen	en	NHMUK	ZOO	NORI-D	NHM_8804_HW07	Helena Wiklund | Guadalupe Bribiesca-Contreras | Regan Drennan | Muriel Rabone | Corie Boolukos | Eva Stewart | Alison Bessell | Thomas Dahlgren | Adrian Glover	1	specimen stored in 80% non-denatured ethanol aqueous solution | DNA voucher stored in buffer	Abyssal plain	NORI-D_C5A_BC_352	collected from 0–2cm	Pacific	Clarion Clipperton Zone	The Metals Company exploration area NORI-D	NORI-D	Deployment: BC_352; at Station STM_008; Cruise C5A; Layer 0–2cm; Site NFE	USNEL box core	2020-11-10	1900-01-01 04:06:00	1143935.236	482995.4357	10.3484	-117.155	4286.99	present	Helena Wiklund | Lenka Nealova	identified by DNA and morphology	other material	family		Acrocirridae sp. [NHM_559]	Animalia	Annelida	Polychaeta	Terebellida	Acrocirridae					Banse, 1969
NORID_C5A_NHMUK_0162	PreservedSpecimen	en	NHMUK	ZOO	NORI-D	NHM_8804_HW14	Helena Wiklund | Guadalupe Bribiesca-Contreras | Regan Drennan | Muriel Rabone | Corie Boolukos | Eva Stewart | Alison Bessell | Thomas Dahlgren | Adrian Glover	1	specimen stored in 80% non-denatured ethanol aqueous solution | DNA voucher stored in buffer	Abyssal plain	NORI-D_C5A_BC_352	collected from 0–2cm	Pacific	Clarion Clipperton Zone	The Metals Company exploration area NORI-D	NORI-D	Deployment: BC_352; at Station STM_008; Cruise C5A; Layer 0–2cm; Site NFE	USNEL box core	2020-11-10	1900-01-01 04:06:00	1143935.236	482995.4357	10.3484	-117.155	4286.99	present	Helena Wiklund | Lenka Nealova	identified by DNA and morphology	other material	family		Acrocirridae sp. [NHM_559]	Animalia	Annelida	Polychaeta	Terebellida	Acrocirridae					Banse, 1969
NORID_C5A_NHMUK_0163	PreservedSpecimen	en	NHMUK	ZOO	NORI-D	NHM_8822_HW02	Helena Wiklund | Guadalupe Bribiesca-Contreras | Regan Drennan | Muriel Rabone | Corie Boolukos | Eva Stewart | Alison Bessell | Thomas Dahlgren | Adrian Glover	1	specimen stored in 80% non-denatured ethanol aqueous solution | DNA voucher stored in buffer	Abyssal plain	NORI-D_C5A_BC_347	collected from 0–2cm	Pacific	Clarion Clipperton Zone	The Metals Company exploration area NORI-D	NORI-D	Deployment: BC_347; at Station STM_013; Cruise C5A; Layer 0–2cm; Site FFE	USNEL box core	2020-11-08	1900-01-01 12:28:00	1146073.386	483362.0859	10.3677	-117.152	4305.17	present	Helena Wiklund	identified by DNA and morphology	other material	family		Acrocirridae sp. [NHM_559]	Animalia	Annelida	Polychaeta	Terebellida	Acrocirridae					Banse, 1969
NORID_C5A_NHMUK_0164	PreservedSpecimen	en	NHMUK	ZOO	NORI-D	NHM_8822_HW04	Helena Wiklund | Guadalupe Bribiesca-Contreras | Regan Drennan | Muriel Rabone | Corie Boolukos | Eva Stewart | Alison Bessell | Thomas Dahlgren | Adrian Glover	1	specimen stored in 80% non-denatured ethanol aqueous solution | DNA voucher stored in buffer	Abyssal plain	NORI-D_C5A_BC_347	collected from 0–2cm	Pacific	Clarion Clipperton Zone	The Metals Company exploration area NORI-D	NORI-D	Deployment: BC_347; at Station STM_013; Cruise C5A; Layer 0–2cm; Site FFE	USNEL box core	2020-11-08	1900-01-01 12:28:00	1146073.386	483362.0859	10.3677	-117.152	4305.17	present	Helena Wiklund	identified by DNA and morphology	other material	family		Acrocirridae sp. [NHM_559]	Animalia	Annelida	Polychaeta	Terebellida	Acrocirridae					Banse, 1969
NORID_C5A_NHMUK_0165	PreservedSpecimen	en	NHMUK	ZOO	NORI-D	NHM_8823_HW03	Helena Wiklund | Guadalupe Bribiesca-Contreras | Regan Drennan | Muriel Rabone | Corie Boolukos | Eva Stewart | Alison Bessell | Thomas Dahlgren | Adrian Glover	1	specimen stored in 80% non-denatured ethanol aqueous solution | DNA voucher stored in buffer	Abyssal plain	NORI-D_C5A_BC_347	collected from 2–5cm	Pacific	Clarion Clipperton Zone	The Metals Company exploration area NORI-D	NORI-D	Deployment: BC_347; at Station STM_013; Cruise C5A; Layer 2–5cm; Site FFE	USNEL box core	2020-11-08	1900-01-01 12:28:00	1146073.386	483362.0859	10.3677	-117.152	4305.17	present	Helena Wiklund	identified by DNA and morphology	other material	family		Acrocirridae sp. [NHM_559]	Animalia	Annelida	Polychaeta	Terebellida	Acrocirridae					Banse, 1969
NORID_C5A_NHMUK_0166	PreservedSpecimen	en	NHMUK	ZOO	NORI-D	NHM_8823_HW07	Helena Wiklund | Guadalupe Bribiesca-Contreras | Regan Drennan | Muriel Rabone | Corie Boolukos | Eva Stewart | Alison Bessell | Thomas Dahlgren | Adrian Glover	1	specimen stored in 80% non-denatured ethanol aqueous solution | DNA voucher stored in buffer	Abyssal plain	NORI-D_C5A_BC_347	collected from 2–5cm	Pacific	Clarion Clipperton Zone	The Metals Company exploration area NORI-D	NORI-D	Deployment: BC_347; at Station STM_013; Cruise C5A; Layer 2–5cm; Site FFE	USNEL box core	2020-11-08	1900-01-01 12:28:00	1146073.386	483362.0859	10.3677	-117.152	4305.17	present	Helena Wiklund	identified by DNA and morphology	other material	family		Acrocirridae sp. [NHM_559]	Animalia	Annelida	Polychaeta	Terebellida	Acrocirridae					Banse, 1969
NORID_C5A_NHMUK_0167	PreservedSpecimen	en	NHMUK	ZOO	NORI-D	NHM_8873_HW01	Helena Wiklund | Guadalupe Bribiesca-Contreras | Regan Drennan | Muriel Rabone | Corie Boolukos | Eva Stewart | Alison Bessell | Thomas Dahlgren | Adrian Glover	1	specimen stored in 80% non-denatured ethanol aqueous solution | DNA voucher stored in buffer	Abyssal plain	NORI-D_C5A_BC_335	collected from 0–2cm	Pacific	Clarion Clipperton Zone	The Metals Company exploration area NORI-D	NORI-D	Deployment: BC_335; at Station SPR_034; Cruise C5A; Layer 0–2cm; Site PRZ	USNEL box core	2020-11-02	1900-01-01 16:18:00	1212909.391	591192.5897	10.9711	-116.165	4234.29	present	Helena Wiklund | Lenka Nealova	identified by DNA and morphology	other material	family		Acrocirridae sp. [NHM_559]	Animalia	Annelida	Polychaeta	Terebellida	Acrocirridae					Banse, 1969
NORID_C5A_NHMUK_0168	PreservedSpecimen	en	NHMUK	ZOO	NORI-D	NHM_8873_HW02	Helena Wiklund | Guadalupe Bribiesca-Contreras | Regan Drennan | Muriel Rabone | Corie Boolukos | Eva Stewart | Alison Bessell | Thomas Dahlgren | Adrian Glover	1	specimen stored in 80% non-denatured ethanol aqueous solution | DNA voucher stored in buffer	Abyssal plain	NORI-D_C5A_BC_335	collected from 0–2cm	Pacific	Clarion Clipperton Zone	The Metals Company exploration area NORI-D	NORI-D	Deployment: BC_335; at Station SPR_034; Cruise C5A; Layer 0–2cm; Site PRZ	USNEL box core	2020-11-02	1900-01-01 16:18:00	1212909.391	591192.5897	10.9711	-116.165	4234.29	present	Helena Wiklund | Lenka Nealova	identified by DNA and morphology	other material	family		Acrocirridae sp. [NHM_559]	Animalia	Annelida	Polychaeta	Terebellida	Acrocirridae					Banse, 1969
NORID_C5A_NHMUK_0169	PreservedSpecimen	en	NHMUK	ZOO	NORI-D	NHM_8888_HW04	Helena Wiklund | Guadalupe Bribiesca-Contreras | Regan Drennan | Muriel Rabone | Corie Boolukos | Eva Stewart | Alison Bessell | Thomas Dahlgren | Adrian Glover	1	specimen stored in 80% non-denatured ethanol aqueous solution | DNA voucher stored in buffer	Abyssal plain	NORI-D_C5A_BC_344	collected from 0–2cm	Pacific	Clarion Clipperton Zone	The Metals Company exploration area NORI-D	NORI-D	Deployment: BC_344; at Station STM_006; Cruise C5A; Layer 0–2cm; Site NFE	USNEL box core	2020-11-07	1900-01-01 04:48:00	1144932.11	480715.41	10.3574	-117.176	4277.9	present	Helena Wiklund	identified by DNA and morphology	other material	family		Acrocirridae sp. [NHM_559]	Animalia	Annelida	Polychaeta	Terebellida	Acrocirridae					Banse, 1969
NORID_C5A_NHMUK_0170	PreservedSpecimen	en	NHMUK	ZOO	NORI-D	NHM_8891_HW03	Helena Wiklund | Guadalupe Bribiesca-Contreras | Regan Drennan | Muriel Rabone | Corie Boolukos | Eva Stewart | Alison Bessell | Thomas Dahlgren | Adrian Glover	1	specimen stored in 80% non-denatured ethanol aqueous solution | DNA voucher stored in buffer	Abyssal plain	NORI-D_C5A_BC_345	collected from 0–2cm	Pacific	Clarion Clipperton Zone	The Metals Company exploration area NORI-D	NORI-D	Deployment: BC_345; at Station STM_009; Cruise C5A; Layer 0–2cm; Site NFE	USNEL box core	2020-11-07	1900-01-01 11:37:00	1145348.131	484138.323	10.3612	-117.145	4292.42	present	Helena Wiklund	identified by DNA and morphology	other material	family		Acrocirridae sp. [NHM_559]	Animalia	Annelida	Polychaeta	Terebellida	Acrocirridae					Banse, 1969
NORID_C5A_NHMUK_0198	PreservedSpecimen	en	NHMUK	ZOO	NORI-D	NHM_8890_HW04	Helena Wiklund | Guadalupe Bribiesca-Contreras | Regan Drennan | Muriel Rabone | Corie Boolukos | Eva Stewart | Alison Bessell | Thomas Dahlgren | Adrian Glover	1	specimen stored in 80% non-denatured ethanol aqueous solution | DNA voucher stored in buffer	Abyssal plain	NORI-D_C5A_BC_344	collected from 5–10cm	Pacific	Clarion Clipperton Zone	The Metals Company exploration area NORI-D	NORI-D	Deployment: BC_344; at Station STM_006; Cruise C5A; Layer 5–10cm; Site NFE	USNEL box core	2020-11-07	1900-01-01 04:48:00	1144932.11	480715.41	10.3574	-117.176	4277.9	present	Helena Wiklund	identified by DNA and morphology	other material	family		Acrocirridae sp. [NHM_578]	Animalia	Annelida	Polychaeta	Terebellida	Acrocirridae					Banse, 1969
NORID_C5A_NHMUK_0201	PreservedSpecimen	en	NHMUK	ZOO	NORI-D	NHM_5882A	Helena Wiklund | Guadalupe Bribiesca-Contreras | Regan Drennan | Muriel Rabone | Corie Boolukos | Eva Stewart | Alison Bessell | Thomas Dahlgren | Adrian Glover	1	specimen stored in 80% non-denatured ethanol aqueous solution | DNA voucher stored in buffer	Abyssal plain	NORI-D_C5A_BC_355	collected from 0–2cm	Pacific	Clarion Clipperton Zone	The Metals Company exploration area NORI-D	NORI-D	Deployment: BC_355; at Station STM_010; Cruise C5A; Layer 0–2cm; Site NFE	USNEL box core	2020-11-11	1900-01-01 12:15:00	1144767.767	481523.6778	10.3559	-117.169	4277.61	present	Helena Wiklund | Lenka Nealova	identified by DNA and morphology	other material	family		Acrocirridae sp. [NHM_5882A]	Animalia	Annelida	Polychaeta	Terebellida	Acrocirridae					Banse, 1969
NORID_C5A_NHMUK_0204	PreservedSpecimen	en	NHMUK	ZOO	NORI-D	NHM_8780_HW11	Helena Wiklund | Guadalupe Bribiesca-Contreras | Regan Drennan | Muriel Rabone | Corie Boolukos | Eva Stewart | Alison Bessell | Thomas Dahlgren | Adrian Glover	1	specimen stored in 80% non-denatured ethanol aqueous solution | DNA voucher stored in buffer	Abyssal plain	NORI-D_C5A_BC_356	collected from 0–2cm	Pacific	Clarion Clipperton Zone	The Metals Company exploration area NORI-D	NORI-D	Deployment: BC_356; at Station STM_015; Cruise C5A; Layer 0–2cm; Site FFE	USNEL box core	2020-11-12	1900-01-01 08:12:00	1148102.511	485698.2048	10.3861	-117.131	4303.97	present	Helena Wiklund | Lenka Nealova	identified by DNA and morphology	other material	family		Acrocirridae sp. [NHM_5882A]	Animalia	Annelida	Polychaeta	Terebellida	Acrocirridae					Banse, 1969
NORID_C5A_NHMUK_0205	PreservedSpecimen	en	NHMUK	ZOO	NORI-D	NHM_8823_HW05	Helena Wiklund | Guadalupe Bribiesca-Contreras | Regan Drennan | Muriel Rabone | Corie Boolukos | Eva Stewart | Alison Bessell | Thomas Dahlgren | Adrian Glover	1	specimen stored in 80% non-denatured ethanol aqueous solution | DNA voucher stored in buffer	Abyssal plain	NORI-D_C5A_BC_347	collected from 2–5cm	Pacific	Clarion Clipperton Zone	The Metals Company exploration area NORI-D	NORI-D	Deployment: BC_347; at Station STM_013; Cruise C5A; Layer 2–5cm; Site FFE	USNEL box core	2020-11-08	1900-01-01 12:28:00	1146073.386	483362.0859	10.3677	-117.152	4305.17	present	Helena Wiklund	identified by DNA and morphology	other material	family		Acrocirridae sp. [NHM_5882A]	Animalia	Annelida	Polychaeta	Terebellida	Acrocirridae					Banse, 1969
NORID_C5A_NHMUK_0211	PreservedSpecimen	en	NHMUK	ZOO	NORI-D	NHM_5884A	Helena Wiklund | Guadalupe Bribiesca-Contreras | Regan Drennan | Muriel Rabone | Corie Boolukos | Eva Stewart | Alison Bessell | Thomas Dahlgren | Adrian Glover	1	specimen stored in 80% non-denatured ethanol aqueous solution | DNA voucher stored in buffer	Abyssal plain	NORI-D_C5A_BC_355	collected from 0–2cm	Pacific	Clarion Clipperton Zone	The Metals Company exploration area NORI-D	NORI-D	Deployment: BC_355; at Station STM_010; Cruise C5A; Layer 0–2cm; Site NFE	USNEL box core	2020-11-11	1900-01-01 12:15:00	1144767.767	481523.6778	10.3559	-117.169	4277.61	present	Helena Wiklund | Lenka Nealova	identified by DNA and morphology	other material	family		Acrocirridae sp. [NHM_5884A]	Animalia	Annelida	Polychaeta	Terebellida	Acrocirridae					Banse, 1969
NORID_C5A_NHMUK_0212	PreservedSpecimen	en	NHMUK	ZOO	NORI-D	NHM_5921	Helena Wiklund | Guadalupe Bribiesca-Contreras | Regan Drennan | Muriel Rabone | Corie Boolukos | Eva Stewart | Alison Bessell | Thomas Dahlgren | Adrian Glover	1	specimen stored in 80% non-denatured ethanol aqueous solution | DNA voucher stored in buffer	Abyssal plain	NORI-D_C5A_BC_356	collected from 0–2cm	Pacific	Clarion Clipperton Zone	The Metals Company exploration area NORI-D	NORI-D	Deployment: BC_356; at Station STM_015; Cruise C5A; Layer 0–2cm; Site FFE	USNEL box core	2020-11-12	1900-01-01 08:12:00	1148102.511	485698.2048	10.3861	-117.131	4303.97	present	Helena Wiklund | Lenka Nealova	identified by DNA and morphology	other material	family		Acrocirridae sp. [NHM_5921]	Animalia	Annelida	Polychaeta	Terebellida	Acrocirridae					Banse, 1969
NORID_C5A_NHMUK_0214	PreservedSpecimen	en	NHMUK	ZOO	NORI-D	NHM_6032	Helena Wiklund | Guadalupe Bribiesca-Contreras | Regan Drennan | Muriel Rabone | Corie Boolukos | Eva Stewart | Alison Bessell | Thomas Dahlgren | Adrian Glover	1	specimen stored in 80% non-denatured ethanol aqueous solution | DNA voucher stored in buffer	Abyssal plain	NORI-D_C5A_BC_360	collected from 2–5cm	Pacific	Clarion Clipperton Zone	The Metals Company exploration area NORI-D	NORI-D	Deployment: BC_360; at Station STM_007; Cruise C5A; Layer 2–5cm; Site NFE	USNEL box core	2020-11-13	1900-01-01 20:49:00	1144978.107	482586.2033	10.3578	-117.159	4281.85	present	Helena Wiklund | Lenka Nealova	identified by DNA and morphology	other material	family		Acrocirridae sp. [NHM_5921]	Animalia	Annelida	Polychaeta	Terebellida	Acrocirridae					Banse, 1969
NORID_C5A_NHMUK_0216	PreservedSpecimen	en	NHMUK	ZOO	NORI-D	NHM_8798_HW09	Helena Wiklund | Guadalupe Bribiesca-Contreras | Regan Drennan | Muriel Rabone | Corie Boolukos | Eva Stewart | Alison Bessell | Thomas Dahlgren | Adrian Glover	1	specimen stored in 80% non-denatured ethanol aqueous solution | DNA voucher stored in buffer	Abyssal plain	NORI-D_C5A_BC_346	collected from 0–2cm	Pacific	Clarion Clipperton Zone	The Metals Company exploration area NORI-D	NORI-D	Deployment: BC_346; at Station STM_002; Cruise C5A; Layer 0–2cm; Site CTA	USNEL box core	2020-11-08	1900-01-01 00:26:00	1141449.189	480563.5567	10.3259	-117.178	4286.34	present	Helena Wiklund | Lenka Nealova	identified by DNA and morphology	other material	family		Acrocirridae sp. [NHM_5921]	Animalia	Annelida	Polychaeta	Terebellida	Acrocirridae					Banse, 1969
NORID_C5A_NHMUK_0217	PreservedSpecimen	en	NHMUK	ZOO	NORI-D	NHM_8798_HW11	Helena Wiklund | Guadalupe Bribiesca-Contreras | Regan Drennan | Muriel Rabone | Corie Boolukos | Eva Stewart | Alison Bessell | Thomas Dahlgren | Adrian Glover	1	specimen stored in 80% non-denatured ethanol aqueous solution | DNA voucher stored in buffer	Abyssal plain	NORI-D_C5A_BC_346	collected from 0–2cm	Pacific	Clarion Clipperton Zone	The Metals Company exploration area NORI-D	NORI-D	Deployment: BC_346; at Station STM_002; Cruise C5A; Layer 0–2cm; Site CTA	USNEL box core	2020-11-08	1900-01-01 00:26:00	1141449.189	480563.5567	10.3259	-117.178	4286.34	present	Helena Wiklund | Lenka Nealova	identified by DNA and morphology	other material	family		Acrocirridae sp. [NHM_5921]	Animalia	Annelida	Polychaeta	Terebellida	Acrocirridae					Banse, 1969
NORID_C5A_NHMUK_0220	PreservedSpecimen	en	NHMUK	ZOO	NORI-D	NHM_5882	Helena Wiklund | Guadalupe Bribiesca-Contreras | Regan Drennan | Muriel Rabone | Corie Boolukos | Eva Stewart | Alison Bessell | Thomas Dahlgren | Adrian Glover	1	specimen stored in 80% non-denatured ethanol aqueous solution | DNA voucher stored in buffer	Abyssal plain	NORI-D_C5A_BC_355	collected from 0–2cm	Pacific	Clarion Clipperton Zone	The Metals Company exploration area NORI-D	NORI-D	Deployment: BC_355; at Station STM_010; Cruise C5A; Layer 0–2cm; Site NFE	USNEL box core	2020-11-11	1900-01-01 12:15:00	1144767.767	481523.6778	10.3559	-117.169	4277.61	present	Helena Wiklund | Lenka Nealova	identified by DNA and morphology	other material	family		Acrocirridae sp. [NHM_6007]	Animalia	Annelida	Polychaeta	Terebellida	Acrocirridae					Banse, 1969
NORID_C5A_NHMUK_0221	PreservedSpecimen	en	NHMUK	ZOO	NORI-D	NHM_6007	Helena Wiklund | Guadalupe Bribiesca-Contreras | Regan Drennan | Muriel Rabone | Corie Boolukos | Eva Stewart | Alison Bessell | Thomas Dahlgren | Adrian Glover	1	specimen stored in 80% non-denatured ethanol aqueous solution | DNA voucher stored in buffer	Abyssal plain	NORI-D_C5A_BC_360	collected from topwater	Pacific	Clarion Clipperton Zone	The Metals Company exploration area NORI-D	NORI-D	Deployment: BC_360; at Station STM_007; Cruise C5A; Layer topwater; Site NFE	USNEL box core	2020-11-13	1900-01-01 20:49:00	1144978.107	482586.2033	10.3578	-117.159	4281.85	present	Helena Wiklund | Lenka Nealova	identified by DNA and morphology	other material	family		Acrocirridae sp. [NHM_6007]	Animalia	Annelida	Polychaeta	Terebellida	Acrocirridae					Banse, 1969
NORID_C5A_NHMUK_0225	PreservedSpecimen	en	NHMUK	ZOO	NORI-D	NHM_5645	Helena Wiklund | Guadalupe Bribiesca-Contreras | Regan Drennan | Muriel Rabone | Corie Boolukos | Eva Stewart | Alison Bessell | Thomas Dahlgren | Adrian Glover	1	specimen stored in 80% non-denatured ethanol aqueous solution | DNA voucher stored in buffer	Abyssal plain	NORI-D_C5A_BC_349	collected from 0–2cm	Pacific	Clarion Clipperton Zone	The Metals Company exploration area NORI-D	NORI-D	Deployment: BC_349; at Station STM_005; Cruise C5A; Layer 0–2cm; Site CTA	USNEL box core	2020-11-09	1900-01-01 02:42:00	1141787.471	478412.2892	10.3289	-117.197	4283.03	present	Helena Wiklund | Lenka Nealova	identified by DNA and morphology	other material	family		Acrocirridae sp. [NHM_612]	Animalia	Annelida	Polychaeta	Terebellida	Acrocirridae					Banse, 1969
NORID_C5A_NHMUK_0231	PreservedSpecimen	en	NHMUK	ZOO	NORI-D	NHM_5188	Helena Wiklund | Guadalupe Bribiesca-Contreras | Regan Drennan | Muriel Rabone | Corie Boolukos | Eva Stewart | Alison Bessell | Thomas Dahlgren | Adrian Glover	1	specimen stored in 80% non-denatured ethanol aqueous solution | DNA voucher stored in buffer	Abyssal plain	NORI-D_C5A_BC_334	collected from 0–2cm	Pacific	Clarion Clipperton Zone	The Metals Company exploration area NORI-D	NORI-D	Deployment: BC_334; at Station SPR_044; Cruise C5A; Layer 0–2cm; Site PRZ	USNEL box core	2020-11-01	1900-01-01 23:26:00	1213184.928	570542.0506	10.974	-116.354	4245.38	present	Helena Wiklund | Lenka Nealova	identified by DNA and morphology	other material	class		Gastropoda sp. indet.	Animalia	Mollusca	Gastropoda							Cuvier, 1795
NORID_C5A_NHMUK_0232	PreservedSpecimen	en	NHMUK	ZOO	NORI-D	NHM_5913B	Helena Wiklund | Guadalupe Bribiesca-Contreras | Regan Drennan | Muriel Rabone | Corie Boolukos | Eva Stewart | Alison Bessell | Thomas Dahlgren | Adrian Glover	1	specimen stored in 80% non-denatured ethanol aqueous solution | DNA voucher stored in buffer	Abyssal plain	NORI-D_C5A_BC_356	collected from 0–2cm	Pacific	Clarion Clipperton Zone	The Metals Company exploration area NORI-D	NORI-D	Deployment: BC_356; at Station STM_015; Cruise C5A; Layer 0–2cm; Site FFE	USNEL box core	2020-11-12	1900-01-01 08:12:00	1148102.511	485698.2048	10.3861	-117.131	4303.97	present	Helena Wiklund | Lenka Nealova	identified by DNA and morphology	other material	family		Acrocirridae sp. [NHM_5814A]	Animalia	Annelida	Polychaeta	Terebellida	Acrocirridae					Banse, 1969
NORID_C5A_NHMUK_0239	PreservedSpecimen	en	NHMUK	ZOO	NORI-D	NHM_8781_HW03	Helena Wiklund | Guadalupe Bribiesca-Contreras | Regan Drennan | Muriel Rabone | Corie Boolukos | Eva Stewart | Alison Bessell | Thomas Dahlgren | Adrian Glover	1	specimen stored in 80% non-denatured ethanol aqueous solution | DNA voucher stored in buffer	Abyssal plain	NORI-D_C5A_BC_356	collected from 2–5cm	Pacific	Clarion Clipperton Zone	The Metals Company exploration area NORI-D	NORI-D	Deployment: BC_356; at Station STM_015; Cruise C5A; Layer 2–5cm; Site FFE	USNEL box core	2020-11-12	1900-01-01 08:12:00	1148102.511	485698.2048	10.3861	-117.131	4303.97	present	Helena Wiklund | Lenka Nealova	identified by DNA and morphology	other material	family		Acrocirridae sp. [NHM_8781_HW03]	Animalia	Annelida	Polychaeta	Terebellida	Acrocirridae					Banse, 1969
NORID_C5A_NHMUK_0240	PreservedSpecimen	en	NHMUK	ZOO	NORI-D	NHM_8784_HW01	Helena Wiklund | Guadalupe Bribiesca-Contreras | Regan Drennan | Muriel Rabone | Corie Boolukos | Eva Stewart | Alison Bessell | Thomas Dahlgren | Adrian Glover	1	specimen stored in 80% non-denatured ethanol aqueous solution	Abyssal plain	NORI-D_C5A_BC_360	collected from 2–5cm	Pacific	Clarion Clipperton Zone	The Metals Company exploration area NORI-D	NORI-D	Deployment: BC_360; at Station STM_007; Cruise C5A; Layer 2–5cm; Site NFE	USNEL box core	2020-11-13	1900-01-01 20:49:00	1144978.107	482586.2033	10.3578	-117.159	4281.85	present	Helena Wiklund | Lenka Nealova	identified by DNA and morphology	other material	family		Acrocirridae sp. [NHM_8781_HW03]	Animalia	Annelida	Polychaeta	Terebellida	Acrocirridae					Banse, 1969
NORID_C5A_NHMUK_0246	PreservedSpecimen	en	NHMUK	ZOO	NORI-D	NHM_8786_HW18	Helena Wiklund | Guadalupe Bribiesca-Contreras | Regan Drennan | Muriel Rabone | Corie Boolukos | Eva Stewart | Alison Bessell | Thomas Dahlgren | Adrian Glover	1	specimen stored in 80% non-denatured ethanol aqueous solution | DNA voucher stored in buffer	Abyssal plain	NORI-D_C5A_BC_370	collected from 0–2cm	Pacific	Clarion Clipperton Zone	The Metals Company exploration area NORI-D	NORI-D	Deployment: BC_370; at Station STM_012; Cruise C5A; Layer 0–2cm; Site FFE	USNEL box core	2020-11-17	1900-01-01 20:05:00	1147313.879	483194.7208	10.3789	-117.154	4305.63	present	Helena Wiklund | Lenka Nealova	identified by DNA and morphology	other material	family		Acrocirridae sp. [NHM_8786_HW18]	Animalia	Annelida	Polychaeta	Terebellida	Acrocirridae					Banse, 1969
NORID_C5A_NHMUK_0247	PreservedSpecimen	en	NHMUK	ZOO	NORI-D	NHM_8780_HW14	Helena Wiklund | Guadalupe Bribiesca-Contreras | Regan Drennan | Muriel Rabone | Corie Boolukos | Eva Stewart | Alison Bessell | Thomas Dahlgren | Adrian Glover	1	specimen stored in 80% non-denatured ethanol aqueous solution | DNA voucher stored in buffer	Abyssal plain	NORI-D_C5A_BC_356	collected from 0–2cm	Pacific	Clarion Clipperton Zone	The Metals Company exploration area NORI-D	NORI-D	Deployment: BC_356; at Station STM_015; Cruise C5A; Layer 0–2cm; Site FFE	USNEL box core	2020-11-12	1900-01-01 08:12:00	1148102.511	485698.2048	10.3861	-117.131	4303.97	present	Helena Wiklund | Lenka Nealova	identified by DNA and morphology	other material	family		Acrocirridae sp. [NHM_8855_HW01]	Animalia	Annelida	Polychaeta	Terebellida	Acrocirridae					Banse, 1969
NORID_C5A_NHMUK_0248	PreservedSpecimen	en	NHMUK	ZOO	NORI-D	NHM_8823_HW01	Helena Wiklund | Guadalupe Bribiesca-Contreras | Regan Drennan | Muriel Rabone | Corie Boolukos | Eva Stewart | Alison Bessell | Thomas Dahlgren | Adrian Glover	1	specimen stored in 80% non-denatured ethanol aqueous solution | DNA voucher stored in buffer	Abyssal plain	NORI-D_C5A_BC_347	collected from 2–5cm	Pacific	Clarion Clipperton Zone	The Metals Company exploration area NORI-D	NORI-D	Deployment: BC_347; at Station STM_013; Cruise C5A; Layer 2–5cm; Site FFE	USNEL box core	2020-11-08	1900-01-01 12:28:00	1146073.386	483362.0859	10.3677	-117.152	4305.17	present	Helena Wiklund	identified by DNA and morphology	other material	family		Acrocirridae sp. [NHM_8855_HW01]	Animalia	Annelida	Polychaeta	Terebellida	Acrocirridae					Banse, 1969
NORID_C5A_NHMUK_0249	PreservedSpecimen	en	NHMUK	ZOO	NORI-D	NHM_8855_HW01	Helena Wiklund | Guadalupe Bribiesca-Contreras | Regan Drennan | Muriel Rabone | Corie Boolukos | Eva Stewart | Alison Bessell | Thomas Dahlgren | Adrian Glover	1	specimen stored in 80% non-denatured ethanol aqueous solution | DNA voucher stored in buffer	Abyssal plain	NORI-D_C5A_BC_328	collected from 0–2cm	Pacific	Clarion Clipperton Zone	The Metals Company exploration area NORI-D	NORI-D	Deployment: BC_328; at Station SPR_033; Cruise C5A; Layer 0–2cm; Site PRZ	USNEL box core	2020-10-30	1900-01-01 22:21:00	1208171.692	580489.6867	10.9285	-116.263	4256.63	present	Helena Wiklund | Lenka Nealova	identified by DNA and morphology	other material	family		Acrocirridae sp. [NHM_8855_HW01]	Animalia	Annelida	Polychaeta	Terebellida	Acrocirridae					Banse, 1969
NORID_C5A_NHMUK_0262	PreservedSpecimen	en	NHMUK	ZOO	NORI-D	NHM_8798_HW15	Helena Wiklund | Guadalupe Bribiesca-Contreras | Regan Drennan | Muriel Rabone | Corie Boolukos | Eva Stewart | Alison Bessell | Thomas Dahlgren | Adrian Glover	1	specimen stored in 80% non-denatured ethanol aqueous solution	Abyssal plain	NORI-D_C5A_BC_346	collected from 0–2cm	Pacific	Clarion Clipperton Zone	The Metals Company exploration area NORI-D	NORI-D	Deployment: BC_346; at Station STM_002; Cruise C5A; Layer 0–2cm; Site CTA	USNEL box core	2020-11-08	1900-01-01 00:26:00	1141449.189	480563.5567	10.3259	-117.178	4286.34	present	Helena Wiklund | Lenka Nealova	identified by morphology	other material	family		Acrocirridae sp. indet.	Animalia	Annelida	Polychaeta	Terebellida	Acrocirridae					Banse, 1969
NORID_C5A_NHMUK_0263	PreservedSpecimen	en	NHMUK	ZOO	NORI-D	NHM_8801_HW12	Helena Wiklund | Guadalupe Bribiesca-Contreras | Regan Drennan | Muriel Rabone | Corie Boolukos | Eva Stewart | Alison Bessell | Thomas Dahlgren | Adrian Glover	1	specimen stored in 80% non-denatured ethanol aqueous solution	Abyssal plain	NORI-D_C5A_BC_355	collected from 0–2cm	Pacific	Clarion Clipperton Zone	The Metals Company exploration area NORI-D	NORI-D	Deployment: BC_355; at Station STM_010; Cruise C5A; Layer 0–2cm; Site NFE	USNEL box core	2020-11-11	1900-01-01 12:15:00	1144767.767	481523.6778	10.3559	-117.169	4277.61	present	Helena Wiklund | Lenka Nealova	identified by morphology	other material	family		Acrocirridae sp. indet.	Animalia	Annelida	Polychaeta	Terebellida	Acrocirridae					Banse, 1969
NORID_C5A_NHMUK_0264	PreservedSpecimen	en	NHMUK	ZOO	NORI-D	NHM_8834_HW03	Helena Wiklund | Guadalupe Bribiesca-Contreras | Regan Drennan | Muriel Rabone | Corie Boolukos | Eva Stewart | Alison Bessell | Thomas Dahlgren | Adrian Glover	1	specimen stored in 80% non-denatured ethanol aqueous solution	Abyssal plain	NORI-D_C5A_BC_375	collected from 0–2cm	Pacific	Clarion Clipperton Zone	The Metals Company exploration area NORI-D	NORI-D	Deployment: BC_375; at Station SPR_042; Cruise C5A; Layer 0–2cm; Site PRZ	USNEL box core	2020-11-21	1900-01-01 06:57:00	1198836.622	582466.9231	10.844	-116.246	4120.53	present	Helena Wiklund | Lenka Nealova	identified by morphology	other material	family		Acrocirridae sp. indet.	Animalia	Annelida	Polychaeta	Terebellida	Acrocirridae					Banse, 1969
NORID_C5A_NHMUK_0265	PreservedSpecimen	en	NHMUK	ZOO	NORI-D	NHM_8887_HW02	Helena Wiklund | Guadalupe Bribiesca-Contreras | Regan Drennan | Muriel Rabone | Corie Boolukos | Eva Stewart | Alison Bessell | Thomas Dahlgren | Adrian Glover	1	specimen stored in 80% non-denatured ethanol aqueous solution	Abyssal plain	NORI-D_C5A_BC_337	collected from 5–10cm	Pacific	Clarion Clipperton Zone	The Metals Company exploration area NORI-D	NORI-D	Deployment: BC_337; at Station SPR_041; Cruise C5A; Layer 5–10cm; Site PRZ	USNEL box core	2020-11-04	1900-01-01 20:55:00	1198959.133	592662.902	10.8449	-116.152	4130.89	present	Helena Wiklund | Lenka Nealova	identified by morphology	other material	family		Acrocirridae sp. indet.	Animalia	Annelida	Polychaeta	Terebellida	Acrocirridae					Banse, 1969
NORID_C5A_NHMUK_0284	PreservedSpecimen	en	NOC	DISCOLL	NORI-D	NHM_8780_TH_TAN_4	Helena Wiklund | Guadalupe Bribiesca-Contreras | Regan Drennan | Muriel Rabone | Corie Boolukos | Eva Stewart | Alison Bessell | Thomas Dahlgren | Adrian Glover	1	specimen stored in 80% non-denatured ethanol aqueous solution	Abyssal plain	NORI-D_C5A_BC_356	collected from 0–2cm	Pacific	Clarion Clipperton Zone	The Metals Company exploration area NORI-D	NORI-D	Deployment: BC_356; at Station STM_015; Cruise C5A; Layer 0–2cm; Site FFE	USNEL box core	2020-11-12	1900-01-01 08:12:00	1148102.511	485698.2048	10.3861	-117.131	4303.97	present	Tammy Horton	identified by morphology	other material	species		Agathotanais jani	Animalia	Arthropoda	Malacostraca	Tanaidacea	Agathotanaidae	Agathotanais		jani		Jóźwiak & Pełczyńska, 2022
NORID_C5A_NHMUK_0289	PreservedSpecimen	en	NOC	DISCOLL	NORI-D	NHM_5063_TH_TAN_1a	Helena Wiklund | Guadalupe Bribiesca-Contreras | Regan Drennan | Muriel Rabone | Corie Boolukos | Eva Stewart | Alison Bessell | Thomas Dahlgren | Adrian Glover	1	specimen stored in 80% non-denatured ethanol aqueous solution	Abyssal plain	NORI-D_C5A_BC_328	collected from 0–2cm	Pacific	Clarion Clipperton Zone	The Metals Company exploration area NORI-D	NORI-D	Deployment: BC_328; at Station SPR_033; Cruise C5A; Layer 0–2cm; Site PRZ	USNEL box core	2020-10-30	1900-01-01 22:21:00	1208171.692	580489.6867	10.9285	-116.263	4256.63	present	Tammy Horton	identified by morphology	other material	genus		Agathotanais sp. [NHM_7249_TH_TAN_1]	Animalia	Arthropoda	Malacostraca	Tanaidacea	Agathotanaidae	Agathotanais				Hansen, 1913
NORID_C5A_NHMUK_0290	PreservedSpecimen	en	NOC	DISCOLL	NORI-D	NHM_5063_TH_TAN_1b	Helena Wiklund | Guadalupe Bribiesca-Contreras | Regan Drennan | Muriel Rabone | Corie Boolukos | Eva Stewart | Alison Bessell | Thomas Dahlgren | Adrian Glover	1	specimen stored in 80% non-denatured ethanol aqueous solution	Abyssal plain	NORI-D_C5A_BC_328	collected from 0–2cm	Pacific	Clarion Clipperton Zone	The Metals Company exploration area NORI-D	NORI-D	Deployment: BC_328; at Station SPR_033; Cruise C5A; Layer 0–2cm; Site PRZ	USNEL box core	2020-10-30	1900-01-01 22:21:00	1208171.692	580489.6867	10.9285	-116.263	4256.63	present	Tammy Horton	identified by morphology	other material	genus		Agathotanais sp. [NHM_7249_TH_TAN_1]	Animalia	Arthropoda	Malacostraca	Tanaidacea	Agathotanaidae	Agathotanais				Hansen, 1913
NORID_C5A_NHMUK_0291	PreservedSpecimen	en	NOC	DISCOLL	NORI-D	NHM_5063_TH_TAN_1c	Helena Wiklund | Guadalupe Bribiesca-Contreras | Regan Drennan | Muriel Rabone | Corie Boolukos | Eva Stewart | Alison Bessell | Thomas Dahlgren | Adrian Glover	1	specimen stored in 80% non-denatured ethanol aqueous solution	Abyssal plain	NORI-D_C5A_BC_328	collected from 0–2cm	Pacific	Clarion Clipperton Zone	The Metals Company exploration area NORI-D	NORI-D	Deployment: BC_328; at Station SPR_033; Cruise C5A; Layer 0–2cm; Site PRZ	USNEL box core	2020-10-30	1900-01-01 22:21:00	1208171.692	580489.6867	10.9285	-116.263	4256.63	present	Tammy Horton	identified by morphology	other material	genus		Agathotanais sp. [NHM_7249_TH_TAN_1]	Animalia	Arthropoda	Malacostraca	Tanaidacea	Agathotanaidae	Agathotanais				Hansen, 1913
NORID_C5A_NHMUK_0292	PreservedSpecimen	en	NOC	DISCOLL	NORI-D	NHM_5063_TH_TAN_1d	Helena Wiklund | Guadalupe Bribiesca-Contreras | Regan Drennan | Muriel Rabone | Corie Boolukos | Eva Stewart | Alison Bessell | Thomas Dahlgren | Adrian Glover	1	specimen stored in 80% non-denatured ethanol aqueous solution	Abyssal plain	NORI-D_C5A_BC_328	collected from 0–2cm	Pacific	Clarion Clipperton Zone	The Metals Company exploration area NORI-D	NORI-D	Deployment: BC_328; at Station SPR_033; Cruise C5A; Layer 0–2cm; Site PRZ	USNEL box core	2020-10-30	1900-01-01 22:21:00	1208171.692	580489.6867	10.9285	-116.263	4256.63	present	Tammy Horton	identified by morphology	other material	genus		Agathotanais sp. [NHM_7249_TH_TAN_1]	Animalia	Arthropoda	Malacostraca	Tanaidacea	Agathotanaidae	Agathotanais				Hansen, 1913
NORID_C5A_NHMUK_0293	PreservedSpecimen	en	NOC	DISCOLL	NORI-D	NHM_5063_TH_TAN_1e	Helena Wiklund | Guadalupe Bribiesca-Contreras | Regan Drennan | Muriel Rabone | Corie Boolukos | Eva Stewart | Alison Bessell | Thomas Dahlgren | Adrian Glover	1	specimen stored in 80% non-denatured ethanol aqueous solution	Abyssal plain	NORI-D_C5A_BC_328	collected from 0–2cm	Pacific	Clarion Clipperton Zone	The Metals Company exploration area NORI-D	NORI-D	Deployment: BC_328; at Station SPR_033; Cruise C5A; Layer 0–2cm; Site PRZ	USNEL box core	2020-10-30	1900-01-01 22:21:00	1208171.692	580489.6867	10.9285	-116.263	4256.63	present	Tammy Horton	identified by morphology	other material	genus		Agathotanais sp. [NHM_7249_TH_TAN_1]	Animalia	Arthropoda	Malacostraca	Tanaidacea	Agathotanaidae	Agathotanais				Hansen, 1913
NORID_C5A_NHMUK_0294	PreservedSpecimen	en	NOC	DISCOLL	NORI-D	NHM_5063_TH_TAN_1f	Helena Wiklund | Guadalupe Bribiesca-Contreras | Regan Drennan | Muriel Rabone | Corie Boolukos | Eva Stewart | Alison Bessell | Thomas Dahlgren | Adrian Glover	1	specimen stored in 80% non-denatured ethanol aqueous solution	Abyssal plain	NORI-D_C5A_BC_328	collected from 0–2cm	Pacific	Clarion Clipperton Zone	The Metals Company exploration area NORI-D	NORI-D	Deployment: BC_328; at Station SPR_033; Cruise C5A; Layer 0–2cm; Site PRZ	USNEL box core	2020-10-30	1900-01-01 22:21:00	1208171.692	580489.6867	10.9285	-116.263	4256.63	present	Tammy Horton	identified by morphology	other material	genus		Agathotanais sp. [NHM_7249_TH_TAN_1]	Animalia	Arthropoda	Malacostraca	Tanaidacea	Agathotanaidae	Agathotanais				Hansen, 1913
NORID_C5A_NHMUK_0297	PreservedSpecimen	en	NOC	DISCOLL	NORI-D	NHM_8804_TH_TAN_1	Helena Wiklund | Guadalupe Bribiesca-Contreras | Regan Drennan | Muriel Rabone | Corie Boolukos | Eva Stewart | Alison Bessell | Thomas Dahlgren | Adrian Glover	1	specimen stored in 80% non-denatured ethanol aqueous solution	Abyssal plain	NORI-D_C5A_BC_352	collected from 0–2cm	Pacific	Clarion Clipperton Zone	The Metals Company exploration area NORI-D	NORI-D	Deployment: BC_352; at Station STM_008; Cruise C5A; Layer 0–2cm; Site NFE	USNEL box core	2020-11-10	1900-01-01 04:06:00	1143935.236	482995.4357	10.3484	-117.155	4286.99	present	Tammy Horton	identified by morphology	other material	genus		Agathotanais sp. [NHM_7249_TH_TAN_1]	Animalia	Arthropoda	Malacostraca	Tanaidacea	Agathotanaidae	Agathotanais				Hansen, 1913
NORID_C5A_NHMUK_0298	PreservedSpecimen	en	NOC	DISCOLL	NORI-D	NHM_8804_TH_TAN_2	Helena Wiklund | Guadalupe Bribiesca-Contreras | Regan Drennan | Muriel Rabone | Corie Boolukos | Eva Stewart | Alison Bessell | Thomas Dahlgren | Adrian Glover	1	specimen stored in 80% non-denatured ethanol aqueous solution	Abyssal plain	NORI-D_C5A_BC_352	collected from 0–2cm	Pacific	Clarion Clipperton Zone	The Metals Company exploration area NORI-D	NORI-D	Deployment: BC_352; at Station STM_008; Cruise C5A; Layer 0–2cm; Site NFE	USNEL box core	2020-11-10	1900-01-01 04:06:00	1143935.236	482995.4357	10.3484	-117.155	4286.99	present	Tammy Horton	identified by morphology	other material	genus		Agathotanais sp. [NHM_7249_TH_TAN_1]	Animalia	Arthropoda	Malacostraca	Tanaidacea	Agathotanaidae	Agathotanais				Hansen, 1913
NORID_C5A_NHMUK_0299	PreservedSpecimen	en	NOC	DISCOLL	NORI-D	NHM_8805_TH_TAN_1	Helena Wiklund | Guadalupe Bribiesca-Contreras | Regan Drennan | Muriel Rabone | Corie Boolukos | Eva Stewart | Alison Bessell | Thomas Dahlgren | Adrian Glover	1	specimen stored in 80% non-denatured ethanol aqueous solution	Abyssal plain	NORI-D_C5A_BC_352	collected from 2–5cm	Pacific	Clarion Clipperton Zone	The Metals Company exploration area NORI-D	NORI-D	Deployment: BC_352; at Station STM_008; Cruise C5A; Layer 2–5cm; Site NFE	USNEL box core	2020-11-10	1900-01-01 04:06:00	1143935.236	482995.4357	10.3484	-117.155	4286.99	present	Tammy Horton	identified by morphology	other material	genus		Agathotanais sp. [NHM_7249_TH_TAN_1]	Animalia	Arthropoda	Malacostraca	Tanaidacea	Agathotanaidae	Agathotanais				Hansen, 1913
NORID_C5A_NHMUK_0300	PreservedSpecimen	en	NOC	DISCOLL	NORI-D	NHM_8855_TH_TAN_2	Helena Wiklund | Guadalupe Bribiesca-Contreras | Regan Drennan | Muriel Rabone | Corie Boolukos | Eva Stewart | Alison Bessell | Thomas Dahlgren | Adrian Glover	1	specimen stored in 80% non-denatured ethanol aqueous solution	Abyssal plain	NORI-D_C5A_BC_328	collected from 0–2cm	Pacific	Clarion Clipperton Zone	The Metals Company exploration area NORI-D	NORI-D	Deployment: BC_328; at Station SPR_033; Cruise C5A; Layer 0–2cm; Site PRZ	USNEL box core	2020-10-30	1900-01-01 22:21:00	1208171.692	580489.6867	10.9285	-116.263	4256.63	present	Tammy Horton	identified by morphology	other material	genus		Agathotanais sp. [NHM_7249_TH_TAN_1]	Animalia	Arthropoda	Malacostraca	Tanaidacea	Agathotanaidae	Agathotanais				Hansen, 1913
NORID_C5A_NHMUK_0301	PreservedSpecimen	en	NOC	DISCOLL	NORI-D	NHM_8855_TH_TAN_6	Helena Wiklund | Guadalupe Bribiesca-Contreras | Regan Drennan | Muriel Rabone | Corie Boolukos | Eva Stewart | Alison Bessell | Thomas Dahlgren | Adrian Glover	1	specimen stored in 80% non-denatured ethanol aqueous solution	Abyssal plain	NORI-D_C5A_BC_328	collected from 0–2cm	Pacific	Clarion Clipperton Zone	The Metals Company exploration area NORI-D	NORI-D	Deployment: BC_328; at Station SPR_033; Cruise C5A; Layer 0–2cm; Site PRZ	USNEL box core	2020-10-30	1900-01-01 22:21:00	1208171.692	580489.6867	10.9285	-116.263	4256.63	present	Tammy Horton	identified by morphology	other material	genus		Agathotanais sp. [NHM_7249_TH_TAN_1]	Animalia	Arthropoda	Malacostraca	Tanaidacea	Agathotanaidae	Agathotanais				Hansen, 1913
NORID_C5A_NHMUK_0302	PreservedSpecimen	en	NOC	DISCOLL	NORI-D	NHM_8855_TH_TAN_4	Helena Wiklund | Guadalupe Bribiesca-Contreras | Regan Drennan | Muriel Rabone | Corie Boolukos | Eva Stewart | Alison Bessell | Thomas Dahlgren | Adrian Glover	1	specimen stored in 80% non-denatured ethanol aqueous solution	Abyssal plain	NORI-D_C5A_BC_328	collected from 0–2cm	Pacific	Clarion Clipperton Zone	The Metals Company exploration area NORI-D	NORI-D	Deployment: BC_328; at Station SPR_033; Cruise C5A; Layer 0–2cm; Site PRZ	USNEL box core	2020-10-30	1900-01-01 22:21:00	1208171.692	580489.6867	10.9285	-116.263	4256.63	present	Tammy Horton	identified by morphology	other material	genus		Agathotanais sp. [NHM_7249_TH_TAN_1]	Animalia	Arthropoda	Malacostraca	Tanaidacea	Agathotanaidae	Agathotanais				Hansen, 1913
NORID_C5A_NHMUK_0303	PreservedSpecimen	en	NOC	DISCOLL	NORI-D	NHM_8856_TH_TAN_5	Helena Wiklund | Guadalupe Bribiesca-Contreras | Regan Drennan | Muriel Rabone | Corie Boolukos | Eva Stewart | Alison Bessell | Thomas Dahlgren | Adrian Glover	1	specimen stored in 80% non-denatured ethanol aqueous solution	Abyssal plain	NORI-D_C5A_BC_328	collected from 2–5cm	Pacific	Clarion Clipperton Zone	The Metals Company exploration area NORI-D	NORI-D	Deployment: BC_328; at Station SPR_033; Cruise C5A; Layer 2–5cm; Site PRZ	USNEL box core	2020-10-30	1900-01-01 22:21:00	1208171.692	580489.6867	10.9285	-116.263	4256.63	present	Tammy Horton	identified by morphology	other material	genus		Agathotanais sp. [NHM_7249_TH_TAN_1]	Animalia	Arthropoda	Malacostraca	Tanaidacea	Agathotanaidae	Agathotanais				Hansen, 1913
NORID_C5A_NHMUK_0304	PreservedSpecimen	en	NOC	DISCOLL	NORI-D	NHM_8856_TH_TAN_2	Helena Wiklund | Guadalupe Bribiesca-Contreras | Regan Drennan | Muriel Rabone | Corie Boolukos | Eva Stewart | Alison Bessell | Thomas Dahlgren | Adrian Glover	1	specimen stored in 80% non-denatured ethanol aqueous solution	Abyssal plain	NORI-D_C5A_BC_328	collected from 2–5cm	Pacific	Clarion Clipperton Zone	The Metals Company exploration area NORI-D	NORI-D	Deployment: BC_328; at Station SPR_033; Cruise C5A; Layer 2–5cm; Site PRZ	USNEL box core	2020-10-30	1900-01-01 22:21:00	1208171.692	580489.6867	10.9285	-116.263	4256.63	present	Tammy Horton	identified by morphology	other material	genus		Agathotanais sp. [NHM_7249_TH_TAN_1]	Animalia	Arthropoda	Malacostraca	Tanaidacea	Agathotanaidae	Agathotanais				Hansen, 1913
NORID_C5A_NHMUK_0305	PreservedSpecimen	en	NOC	DISCOLL	NORI-D	NHM_8856_TH_TAN_1	Helena Wiklund | Guadalupe Bribiesca-Contreras | Regan Drennan | Muriel Rabone | Corie Boolukos | Eva Stewart | Alison Bessell | Thomas Dahlgren | Adrian Glover	1	specimen stored in 80% non-denatured ethanol aqueous solution	Abyssal plain	NORI-D_C5A_BC_328	collected from 2–5cm	Pacific	Clarion Clipperton Zone	The Metals Company exploration area NORI-D	NORI-D	Deployment: BC_328; at Station SPR_033; Cruise C5A; Layer 2–5cm; Site PRZ	USNEL box core	2020-10-30	1900-01-01 22:21:00	1208171.692	580489.6867	10.9285	-116.263	4256.63	present	Tammy Horton	identified by morphology	other material	genus		Agathotanais sp. [NHM_7249_TH_TAN_1]	Animalia	Arthropoda	Malacostraca	Tanaidacea	Agathotanaidae	Agathotanais				Hansen, 1913
NORID_C5A_NHMUK_0306	PreservedSpecimen	en	NOC	DISCOLL	NORI-D	NHM_8891_TH_TAN_4	Helena Wiklund | Guadalupe Bribiesca-Contreras | Regan Drennan | Muriel Rabone | Corie Boolukos | Eva Stewart | Alison Bessell | Thomas Dahlgren | Adrian Glover	1	specimen stored in 80% non-denatured ethanol aqueous solution	Abyssal plain	NORI-D_C5A_BC_345	collected from 0–2cm	Pacific	Clarion Clipperton Zone	The Metals Company exploration area NORI-D	NORI-D	Deployment: BC_345; at Station STM_009; Cruise C5A; Layer 0–2cm; Site NFE	USNEL box core	2020-11-07	1900-01-01 11:37:00	1145348.131	484138.323	10.3612	-117.145	4292.42	present	Tammy Horton	identified by morphology	other material	genus		Agathotanais sp. [NHM_7249_TH_TAN_1]	Animalia	Arthropoda	Malacostraca	Tanaidacea	Agathotanaidae	Agathotanais				Hansen, 1913
NORID_C5A_NHMUK_0307	PreservedSpecimen	en	NOC	DISCOLL	NORI-D	NHM_8898_TH_TAN_4	Helena Wiklund | Guadalupe Bribiesca-Contreras | Regan Drennan | Muriel Rabone | Corie Boolukos | Eva Stewart | Alison Bessell | Thomas Dahlgren | Adrian Glover	1	specimen stored in 80% non-denatured ethanol aqueous solution	Abyssal plain	NORI-D_C5A_BC_334	collected from 2–5cm	Pacific	Clarion Clipperton Zone	The Metals Company exploration area NORI-D	NORI-D	Deployment: BC_334; at Station SPR_044; Cruise C5A; Layer 2–5cm; Site PRZ	USNEL box core	2020-11-01	1900-01-01 23:26:00	1213184.928	570542.0506	10.974	-116.354	4245.38	present	Tammy Horton	identified by morphology	other material	genus		Agathotanais sp. [NHM_7249_TH_TAN_1]	Animalia	Arthropoda	Malacostraca	Tanaidacea	Agathotanaidae	Agathotanais				Hansen, 1913
NORID_C5A_NHMUK_0383	PreservedSpecimen	en	NHMUK	ZOO	NORI-D	NHM_8898_LN03	Helena Wiklund | Guadalupe Bribiesca-Contreras | Regan Drennan | Muriel Rabone | Corie Boolukos | Eva Stewart | Alison Bessell | Thomas Dahlgren | Adrian Glover	1	specimen stored in 80% non-denatured ethanol aqueous solution	Abyssal plain	NORI-D_C5A_BC_334	collected from 2–5cm	Pacific	Clarion Clipperton Zone	The Metals Company exploration area NORI-D	NORI-D	Deployment: BC_334; at Station SPR_044; Cruise C5A; Layer 2–5cm; Site PRZ	USNEL box core	2020-11-01	1900-01-01 23:26:00	1213184.928	570542.0506	10.974	-116.354	4245.38	present	Helena Wiklund | Lenka Nealova	identified by morphology	other material	species		Ammotrypanella keenani	Animalia	Annelida	Polychaeta		Opheliidae	Ammotrypanella		keenani		Wiklund, Neal, Glover, Drennan, Rabone & Dahlgren, 2019
NORID_C5A_NHMUK_0385	PreservedSpecimen	en	NHMUK	ZOO	NORI-D	NHM_5215	Helena Wiklund | Guadalupe Bribiesca-Contreras | Regan Drennan | Muriel Rabone | Corie Boolukos | Eva Stewart | Alison Bessell | Thomas Dahlgren | Adrian Glover	1	specimen stored in 80% non-denatured ethanol aqueous solution | DNA voucher stored in buffer	Abyssal plain	NORI-D_C5A_BC_335	collected from topwater	Pacific	Clarion Clipperton Zone	The Metals Company exploration area NORI-D	NORI-D	Deployment: BC_335; at Station SPR_034; Cruise C5A; Layer topwater; Site PRZ	USNEL box core	2020-11-02	1900-01-01 16:18:00	1212909.391	591192.5897	10.9711	-116.165	4234.29	present	Helena Wiklund | Lenka Nealova	identified by DNA and morphology	other material	species		Ammotrypanella kersteni	Animalia	Annelida	Polychaeta		Opheliidae	Ammotrypanella		kersteni		Wiklund, Neal, Glover, Drennan, Rabone & Dahlgren, 2019
NORID_C5A_NHMUK_0387	PreservedSpecimen	en	NHMUK	ZOO	NORI-D	NHM_8800	Helena Wiklund | Guadalupe Bribiesca-Contreras | Regan Drennan | Muriel Rabone | Corie Boolukos | Eva Stewart | Alison Bessell | Thomas Dahlgren | Adrian Glover	1	specimen stored in 80% non-denatured ethanol aqueous solution	Abyssal plain	NORI-D_C5A_BC_346	collected from 5–10cm	Pacific	Clarion Clipperton Zone	The Metals Company exploration area NORI-D	NORI-D	Deployment: BC_346; at Station STM_002; Cruise C5A; Layer 5–10cm; Site CTA	USNEL box core	2020-11-08	1900-01-01 00:26:00	1141449.189	480563.5567	10.3259	-117.178	4286.34	present	Helena Wiklund | Lenka Nealova	identified by morphology	other material	genus		Ammotrypanella sp. [NHM_1653]	Animalia	Annelida	Polychaeta		Opheliidae	Ammotrypanella				McIntosh, 1878
NORID_C5A_NHMUK_0390	PreservedSpecimen	en	NHMUK	ZOO	NORI-D	NHM_8810_LN03	Helena Wiklund | Guadalupe Bribiesca-Contreras | Regan Drennan | Muriel Rabone | Corie Boolukos | Eva Stewart | Alison Bessell | Thomas Dahlgren | Adrian Glover	1	specimen stored in 80% non-denatured ethanol aqueous solution	Abyssal plain	NORI-D_C5A_BC_379	collected from 0–2cm	Pacific	Clarion Clipperton Zone	The Metals Company exploration area NORI-D	NORI-D	Deployment: BC_379; at Station STM_050; Cruise C5A; Layer 0–2cm; Site FFW	USNEL box core	2020-11-23	1900-01-01 02:34:00	1144660.424	475828.6307	10.3549	-117.221	4273.77	present	Helena Wiklund | Lenka Nealova	identified by morphology	other material	genus		Ammotrypanella sp. indet.	Animalia	Annelida	Polychaeta		Opheliidae	Ammotrypanella				McIntosh, 1878
NORID_C5A_NHMUK_0414	PreservedSpecimen	en	NHMUK	ZOO	NORI-D	NHM_8804_HW08	Helena Wiklund | Guadalupe Bribiesca-Contreras | Regan Drennan | Muriel Rabone | Corie Boolukos | Eva Stewart | Alison Bessell | Thomas Dahlgren | Adrian Glover	1	specimen stored in 80% non-denatured ethanol aqueous solution | DNA voucher stored in buffer	Abyssal plain	NORI-D_C5A_BC_352	collected from 0–2cm	Pacific	Clarion Clipperton Zone	The Metals Company exploration area NORI-D	NORI-D	Deployment: BC_352; at Station STM_008; Cruise C5A; Layer 0–2cm; Site NFE	USNEL box core	2020-11-10	1900-01-01 04:06:00	1143935.236	482995.4357	10.3484	-117.155	4286.99	present	Helena Wiklund | Lenka Nealova	identified by DNA and morphology	other material	family		Ampharetidae sp. [NHM_163]	Animalia	Annelida	Polychaeta	Terebellida	Ampharetidae					Malmgren, 1866
NORID_C5A_NHMUK_0416	PreservedSpecimen	en	NHMUK	ZOO	NORI-D	NHM_8787_HW01	Helena Wiklund | Guadalupe Bribiesca-Contreras | Regan Drennan | Muriel Rabone | Corie Boolukos | Eva Stewart | Alison Bessell | Thomas Dahlgren | Adrian Glover	1	specimen stored in 80% non-denatured ethanol aqueous solution | DNA voucher stored in buffer	Abyssal plain	NORI-D_C5A_BC_370	collected from 2–5cm	Pacific	Clarion Clipperton Zone	The Metals Company exploration area NORI-D	NORI-D	Deployment: BC_370; at Station STM_012; Cruise C5A; Layer 2–5cm; Site FFE	USNEL box core	2020-11-17	1900-01-01 20:05:00	1147313.879	483194.7208	10.3789	-117.154	4305.63	present	Helena Wiklund | Lenka Nealova	identified by DNA and morphology	other material	family		Ampharetidae sp. [NHM_1668B]	Animalia	Annelida	Polychaeta	Terebellida	Ampharetidae					Malmgren, 1866
NORID_C5A_NHMUK_0421	PreservedSpecimen	en	NHMUK	ZOO	NORI-D	NHM_5398	Helena Wiklund | Guadalupe Bribiesca-Contreras | Regan Drennan | Muriel Rabone | Corie Boolukos | Eva Stewart | Alison Bessell | Thomas Dahlgren | Adrian Glover	1	specimen stored in 80% non-denatured ethanol aqueous solution | DNA voucher stored in buffer	Abyssal plain	NORI-D_C5A_BC_341	collected from 0–2cm	Pacific	Clarion Clipperton Zone	The Metals Company exploration area NORI-D	NORI-D	Deployment: BC_341; at Station STM_001; Cruise C5A; Layer 0–2cm; Site CTA	USNEL box core	2020-11-06	1900-01-01 14:18:00	1142437.456	480912.158	10.3348	-117.174	4287.3	present	Helena Wiklund | Lenka Nealova	identified by DNA and morphology	other material	family		Ampharetidae sp. [NHM_5398]	Animalia	Annelida	Polychaeta	Terebellida	Ampharetidae					Malmgren, 1866
NORID_C5A_NHMUK_0422	PreservedSpecimen	en	NHMUK	ZOO	NORI-D	NHM_5777A	Helena Wiklund | Guadalupe Bribiesca-Contreras | Regan Drennan | Muriel Rabone | Corie Boolukos | Eva Stewart | Alison Bessell | Thomas Dahlgren | Adrian Glover	1	specimen stored in 80% non-denatured ethanol aqueous solution | DNA voucher stored in buffer	Abyssal plain	NORI-D_C5A_BC_352	collected from 0–2cm	Pacific	Clarion Clipperton Zone	The Metals Company exploration area NORI-D	NORI-D	Deployment: BC_352; at Station STM_008; Cruise C5A; Layer 0–2cm; Site NFE	USNEL box core	2020-11-10	1900-01-01 04:06:00	1143935.236	482995.4357	10.3484	-117.155	4286.99	present	Helena Wiklund | Lenka Nealova	identified by DNA and morphology	other material	family		Ampharetidae sp. [NHM_5398]	Animalia	Annelida	Polychaeta	Terebellida	Ampharetidae					Malmgren, 1866
NORID_C5A_NHMUK_0423	PreservedSpecimen	en	NHMUK	ZOO	NORI-D	NHM_5913C	Helena Wiklund | Guadalupe Bribiesca-Contreras | Regan Drennan | Muriel Rabone | Corie Boolukos | Eva Stewart | Alison Bessell | Thomas Dahlgren | Adrian Glover	1	specimen stored in 80% non-denatured ethanol aqueous solution | DNA voucher stored in buffer	Abyssal plain	NORI-D_C5A_BC_356	collected from 0–2cm	Pacific	Clarion Clipperton Zone	The Metals Company exploration area NORI-D	NORI-D	Deployment: BC_356; at Station STM_015; Cruise C5A; Layer 0–2cm; Site FFE	USNEL box core	2020-11-12	1900-01-01 08:12:00	1148102.511	485698.2048	10.3861	-117.131	4303.97	present	Helena Wiklund | Lenka Nealova	identified by DNA and morphology	other material	family		Ampharetidae sp. [NHM_5398]	Animalia	Annelida	Polychaeta	Terebellida	Ampharetidae					Malmgren, 1866
NORID_C5A_NHMUK_0427	PreservedSpecimen	en	NHMUK	ZOO	NORI-D	NHM_8778_HW03	Helena Wiklund | Guadalupe Bribiesca-Contreras | Regan Drennan | Muriel Rabone | Corie Boolukos | Eva Stewart | Alison Bessell | Thomas Dahlgren | Adrian Glover	1	specimen stored in 80% non-denatured ethanol aqueous solution | DNA voucher stored in buffer	Abyssal plain	NORI-D_C5A_BC_357	collected from 0–2cm	Pacific	Clarion Clipperton Zone	The Metals Company exploration area NORI-D	NORI-D	Deployment: BC_357; at Station STM_014; Cruise C5A; Layer 0–2cm; Site FFE	USNEL box core	2020-11-12	1900-01-01 15:20:00	1147184.662	483905.5827	10.3778	-117.147	4312.33	present	Helena Wiklund | Lenka Nealova	identified by DNA and morphology	other material	family		Ampharetidae sp. [NHM_5398]	Animalia	Annelida	Polychaeta	Terebellida	Ampharetidae					Malmgren, 1866
NORID_C5A_NHMUK_0428	PreservedSpecimen	en	NHMUK	ZOO	NORI-D	NHM_8780_HW04	Helena Wiklund | Guadalupe Bribiesca-Contreras | Regan Drennan | Muriel Rabone | Corie Boolukos | Eva Stewart | Alison Bessell | Thomas Dahlgren | Adrian Glover	1	specimen stored in 80% non-denatured ethanol aqueous solution | DNA voucher stored in buffer	Abyssal plain	NORI-D_C5A_BC_356	collected from 0–2cm	Pacific	Clarion Clipperton Zone	The Metals Company exploration area NORI-D	NORI-D	Deployment: BC_356; at Station STM_015; Cruise C5A; Layer 0–2cm; Site FFE	USNEL box core	2020-11-12	1900-01-01 08:12:00	1148102.511	485698.2048	10.3861	-117.131	4303.97	present	Helena Wiklund | Lenka Nealova	identified by DNA and morphology	other material	family		Ampharetidae sp. [NHM_5398]	Animalia	Annelida	Polychaeta	Terebellida	Ampharetidae					Malmgren, 1866
NORID_C5A_NHMUK_0429	PreservedSpecimen	en	NHMUK	ZOO	NORI-D	NHM_8786_HW03	Helena Wiklund | Guadalupe Bribiesca-Contreras | Regan Drennan | Muriel Rabone | Corie Boolukos | Eva Stewart | Alison Bessell | Thomas Dahlgren | Adrian Glover	1	specimen stored in 80% non-denatured ethanol aqueous solution | DNA voucher stored in buffer	Abyssal plain	NORI-D_C5A_BC_370	collected from 0–2cm	Pacific	Clarion Clipperton Zone	The Metals Company exploration area NORI-D	NORI-D	Deployment: BC_370; at Station STM_012; Cruise C5A; Layer 0–2cm; Site FFE	USNEL box core	2020-11-17	1900-01-01 20:05:00	1147313.879	483194.7208	10.3789	-117.154	4305.63	present	Helena Wiklund | Lenka Nealova	identified by DNA and morphology	other material	family		Ampharetidae sp. [NHM_5398]	Animalia	Annelida	Polychaeta	Terebellida	Ampharetidae					Malmgren, 1866
NORID_C5A_NHMUK_0430	PreservedSpecimen	en	NHMUK	ZOO	NORI-D	NHM_8789_HW08	Helena Wiklund | Guadalupe Bribiesca-Contreras | Regan Drennan | Muriel Rabone | Corie Boolukos | Eva Stewart | Alison Bessell | Thomas Dahlgren | Adrian Glover	1	specimen stored in 80% non-denatured ethanol aqueous solution | DNA voucher stored in buffer	Abyssal plain	NORI-D_C5A_BC_341	collected from 0–2cm	Pacific	Clarion Clipperton Zone	The Metals Company exploration area NORI-D	NORI-D	Deployment: BC_341; at Station STM_001; Cruise C5A; Layer 0–2cm; Site CTA	USNEL box core	2020-11-06	1900-01-01 14:18:00	1142437.456	480912.158	10.3348	-117.174	4287.3	present	Helena Wiklund | Lenka Nealova	identified by DNA and morphology	other material	family		Ampharetidae sp. [NHM_5398]	Animalia	Annelida	Polychaeta	Terebellida	Ampharetidae					Malmgren, 1866
NORID_C5A_NHMUK_0431	PreservedSpecimen	en	NHMUK	ZOO	NORI-D	NHM_8789_HW10	Helena Wiklund | Guadalupe Bribiesca-Contreras | Regan Drennan | Muriel Rabone | Corie Boolukos | Eva Stewart | Alison Bessell | Thomas Dahlgren | Adrian Glover	1	specimen stored in 80% non-denatured ethanol aqueous solution | DNA voucher stored in buffer	Abyssal plain	NORI-D_C5A_BC_341	collected from 0–2cm	Pacific	Clarion Clipperton Zone	The Metals Company exploration area NORI-D	NORI-D	Deployment: BC_341; at Station STM_001; Cruise C5A; Layer 0–2cm; Site CTA	USNEL box core	2020-11-06	1900-01-01 14:18:00	1142437.456	480912.158	10.3348	-117.174	4287.3	present	Helena Wiklund | Lenka Nealova	identified by DNA and morphology	other material	family		Ampharetidae sp. [NHM_5398]	Animalia	Annelida	Polychaeta	Terebellida	Ampharetidae					Malmgren, 1866
NORID_C5A_NHMUK_0432	PreservedSpecimen	en	NHMUK	ZOO	NORI-D	NHM_8885_LN01	Helena Wiklund | Guadalupe Bribiesca-Contreras | Regan Drennan | Muriel Rabone | Corie Boolukos | Eva Stewart | Alison Bessell | Thomas Dahlgren | Adrian Glover	1	specimen stored in 80% non-denatured ethanol aqueous solution | DNA voucher stored in buffer	Abyssal plain	NORI-D_C5A_BC_337	collected from 0–2cm	Pacific	Clarion Clipperton Zone	The Metals Company exploration area NORI-D	NORI-D	Deployment: BC_337; at Station SPR_041; Cruise C5A; Layer 0–2cm; Site PRZ	USNEL box core	2020-11-04	1900-01-01 20:55:00	1198959.133	592662.902	10.8449	-116.152	4130.89	present	Helena Wiklund | Lenka Nealova	identified by DNA and morphology	other material	family		Ampharetidae sp. [NHM_5398]	Animalia	Annelida	Polychaeta	Terebellida	Ampharetidae					Malmgren, 1866
NORID_C5A_NHMUK_0450	PreservedSpecimen	en	NHMUK	ZOO	NORI-D	NHM_5777	Helena Wiklund | Guadalupe Bribiesca-Contreras | Regan Drennan | Muriel Rabone | Corie Boolukos | Eva Stewart | Alison Bessell | Thomas Dahlgren | Adrian Glover	1	specimen stored in 80% non-denatured ethanol aqueous solution | DNA voucher stored in buffer	Abyssal plain	NORI-D_C5A_BC_352	collected from 0–2cm	Pacific	Clarion Clipperton Zone	The Metals Company exploration area NORI-D	NORI-D	Deployment: BC_352; at Station STM_008; Cruise C5A; Layer 0–2cm; Site NFE	USNEL box core	2020-11-10	1900-01-01 04:06:00	1143935.236	482995.4357	10.3484	-117.155	4286.99	present	Helena Wiklund | Lenka Nealova	identified by DNA and morphology	other material	family		Ampharetidae sp. [NHM_789]	Animalia	Annelida	Polychaeta	Terebellida	Ampharetidae					Malmgren, 1866
NORID_C5A_NHMUK_0460	PreservedSpecimen	en	NHMUK	ZOO	NORI-D	NHM_8798_HW06	Helena Wiklund | Guadalupe Bribiesca-Contreras | Regan Drennan | Muriel Rabone | Corie Boolukos | Eva Stewart | Alison Bessell | Thomas Dahlgren | Adrian Glover	1	specimen stored in 80% non-denatured ethanol aqueous solution | DNA voucher stored in buffer	Abyssal plain	NORI-D_C5A_BC_346	collected from 0–2cm	Pacific	Clarion Clipperton Zone	The Metals Company exploration area NORI-D	NORI-D	Deployment: BC_346; at Station STM_002; Cruise C5A; Layer 0–2cm; Site CTA	USNEL box core	2020-11-08	1900-01-01 00:26:00	1141449.189	480563.5567	10.3259	-117.178	4286.34	present	Helena Wiklund | Lenka Nealova	identified by DNA and morphology	other material	family		Ampharetidae sp. [NHM_8798_HW06]	Animalia	Annelida	Polychaeta	Terebellida	Ampharetidae					Malmgren, 1866
NORID_C5A_NHMUK_0462	PreservedSpecimen	en	NHMUK	ZOO	NORI-D	NHM_8804_HW06	Helena Wiklund | Guadalupe Bribiesca-Contreras | Regan Drennan | Muriel Rabone | Corie Boolukos | Eva Stewart | Alison Bessell | Thomas Dahlgren | Adrian Glover	1	specimen stored in 80% non-denatured ethanol aqueous solution | DNA voucher stored in buffer	Abyssal plain	NORI-D_C5A_BC_352	collected from 0–2cm	Pacific	Clarion Clipperton Zone	The Metals Company exploration area NORI-D	NORI-D	Deployment: BC_352; at Station STM_008; Cruise C5A; Layer 0–2cm; Site NFE	USNEL box core	2020-11-10	1900-01-01 04:06:00	1143935.236	482995.4357	10.3484	-117.155	4286.99	present	Helena Wiklund | Lenka Nealova	identified by DNA and morphology	other material	family		Ampharetidae sp. indet.	Animalia	Annelida	Polychaeta	Terebellida	Ampharetidae					Malmgren, 1866
NORID_C5A_NHMUK_0482	PreservedSpecimen	en	NHMUK	ZOO	NORI-D	NHM_5479	Helena Wiklund | Guadalupe Bribiesca-Contreras | Regan Drennan | Muriel Rabone | Corie Boolukos | Eva Stewart | Alison Bessell | Thomas Dahlgren | Adrian Glover	1	specimen stored in 80% non-denatured ethanol aqueous solution	Abyssal plain	NORI-D_C5A_BC_344	collected from 0–2cm	Pacific	Clarion Clipperton Zone	The Metals Company exploration area NORI-D	NORI-D	Deployment: BC_344; at Station STM_006; Cruise C5A; Layer 0–2cm; Site NFE	USNEL box core	2020-11-07	1900-01-01 04:48:00	1144932.11	480715.41	10.3574	-117.176	4277.9	present	Matilde Lanzini	identified by DNA and morphology	other material	genus		Anatoma sp. [NHM_1461]	Animalia	Mollusca	Gastropoda	Lepetellida	Anatomidae	Anatoma				S. P. Woodward, 1859
NORID_C5A_NHMUK_0485	PreservedSpecimen	en	NHMUK	ZOO	NORI-D	NHM_8790_HW01	Helena Wiklund | Guadalupe Bribiesca-Contreras | Regan Drennan | Muriel Rabone | Corie Boolukos | Eva Stewart | Alison Bessell | Thomas Dahlgren | Adrian Glover	1	specimen stored in 80% non-denatured ethanol aqueous solution | DNA voucher stored in buffer	Abyssal plain	NORI-D_C5A_BC_341	collected from 2–5cm	Pacific	Clarion Clipperton Zone	The Metals Company exploration area NORI-D	NORI-D	Deployment: BC_341; at Station STM_001; Cruise C5A; Layer 2–5cm; Site CTA	USNEL box core	2020-11-06	1900-01-01 14:18:00	1142437.456	480912.158	10.3348	-117.174	4287.3	present	Helena Wiklund | Lenka Nealova	identified by DNA and morphology	other material	genus		Ancistrosyllis sp. [NHM_765]	Animalia	Annelida	Polychaeta	Phyllodocida	Pilargidae	Ancistrosyllis				McIntosh, 1878
NORID_C5A_NHMUK_0486	PreservedSpecimen	en	NHMUK	ZOO	NORI-D	NHM_8874_LN04	Helena Wiklund | Guadalupe Bribiesca-Contreras | Regan Drennan | Muriel Rabone | Corie Boolukos | Eva Stewart | Alison Bessell | Thomas Dahlgren | Adrian Glover	1	specimen stored in 80% non-denatured ethanol aqueous solution	Abyssal plain	NORI-D_C5A_BC_335	collected from 2–5cm	Pacific	Clarion Clipperton Zone	The Metals Company exploration area NORI-D	NORI-D	Deployment: BC_335; at Station SPR_034; Cruise C5A; Layer 2–5cm; Site PRZ	USNEL box core	2020-11-02	1900-01-01 16:18:00	1212909.391	591192.5897	10.9711	-116.165	4234.29	present	Helena Wiklund | Lenka Nealova	identified by morphology	other material	genus		Ancistrosyllis sp. [NHM_765]	Animalia	Annelida	Polychaeta	Phyllodocida	Pilargidae	Ancistrosyllis				McIntosh, 1878
NORID_C5A_NHMUK_0487	PreservedSpecimen	en	NHMUK	ZOO	NORI-D	NHM_8898_LN05	Helena Wiklund | Guadalupe Bribiesca-Contreras | Regan Drennan | Muriel Rabone | Corie Boolukos | Eva Stewart | Alison Bessell | Thomas Dahlgren | Adrian Glover	1	specimen stored in 80% non-denatured ethanol aqueous solution	Abyssal plain	NORI-D_C5A_BC_334	collected from 2–5cm	Pacific	Clarion Clipperton Zone	The Metals Company exploration area NORI-D	NORI-D	Deployment: BC_334; at Station SPR_044; Cruise C5A; Layer 2–5cm; Site PRZ	USNEL box core	2020-11-01	1900-01-01 23:26:00	1213184.928	570542.0506	10.974	-116.354	4245.38	present	Helena Wiklund | Lenka Nealova	identified by morphology	other material	genus		Ancistrosyllis sp. [NHM_765]	Animalia	Annelida	Polychaeta	Phyllodocida	Pilargidae	Ancistrosyllis				McIntosh, 1878
NORID_C5A_NHMUK_0491	PreservedSpecimen	en	NHMUK	ZOO	NORI-D	NHM_8780_HW03	Helena Wiklund | Guadalupe Bribiesca-Contreras | Regan Drennan | Muriel Rabone | Corie Boolukos | Eva Stewart | Alison Bessell | Thomas Dahlgren | Adrian Glover	1	specimen stored in 80% non-denatured ethanol aqueous solution | DNA voucher stored in buffer	Abyssal plain	NORI-D_C5A_BC_356	collected from 0–2cm	Pacific	Clarion Clipperton Zone	The Metals Company exploration area NORI-D	NORI-D	Deployment: BC_356; at Station STM_015; Cruise C5A; Layer 0–2cm; Site FFE	USNEL box core	2020-11-12	1900-01-01 08:12:00	1148102.511	485698.2048	10.3861	-117.131	4303.97	present	Helena Wiklund | Lenka Nealova	identified by DNA and morphology	other material	species	cf.	Anguillosyllis cf. hessleri sp. [NHM_1740]	Animalia	Annelida	Polychaeta	Phyllodocida	Syllidae	Anguillosyllis		hessleri		Maciolek, 2020
NORID_C5A_NHMUK_0492	PreservedSpecimen	en	NHMUK	ZOO	NORI-D	NHM_8793_HW02	Helena Wiklund | Guadalupe Bribiesca-Contreras | Regan Drennan | Muriel Rabone | Corie Boolukos | Eva Stewart | Alison Bessell | Thomas Dahlgren | Adrian Glover	1	specimen stored in 80% non-denatured ethanol aqueous solution | DNA voucher stored in buffer	Abyssal plain	NORI-D_C5A_BC_349	collected from 2–5cm	Pacific	Clarion Clipperton Zone	The Metals Company exploration area NORI-D	NORI-D	Deployment: BC_349; at Station STM_005; Cruise C5A; Layer 2–5cm; Site CTA	USNEL box core	2020-11-09	1900-01-01 02:42:00	1141787.471	478412.2892	10.3289	-117.197	4283.03	present	Helena Wiklund | Lenka Nealova	identified by DNA and morphology	other material	species	cf.	Anguillosyllis cf. hessleri sp. [NHM_1740]	Animalia	Annelida	Polychaeta	Phyllodocida	Syllidae	Anguillosyllis		hessleri		Maciolek, 2020
NORID_C5A_NHMUK_0493	PreservedSpecimen	en	NHMUK	ZOO	NORI-D	NHM_8795_HW01	Helena Wiklund | Guadalupe Bribiesca-Contreras | Regan Drennan | Muriel Rabone | Corie Boolukos | Eva Stewart | Alison Bessell | Thomas Dahlgren | Adrian Glover	1	specimen stored in 80% non-denatured ethanol aqueous solution | DNA voucher stored in buffer	Abyssal plain	NORI-D_C5A_BC_339	collected from 0–2cm	Pacific	Clarion Clipperton Zone	The Metals Company exploration area NORI-D	NORI-D	Deployment: BC_339; at Station STM_003; Cruise C5A; Layer 0–2cm; Site CTA	USNEL box core	2020-11-05	1900-01-01 22:28:00	1141081.21	479497.476	10.3226	-117.187	4278.48	present	Helena Wiklund | Lenka Nealova	identified by DNA and morphology	other material	species	cf.	Anguillosyllis cf. hessleri sp. [NHM_1740]	Animalia	Annelida	Polychaeta	Phyllodocida	Syllidae	Anguillosyllis		hessleri		Maciolek, 2020
NORID_C5A_NHMUK_0494	PreservedSpecimen	en	NHMUK	ZOO	NORI-D	NHM_8834_LN03	Helena Wiklund | Guadalupe Bribiesca-Contreras | Regan Drennan | Muriel Rabone | Corie Boolukos | Eva Stewart | Alison Bessell | Thomas Dahlgren | Adrian Glover	1	specimen stored in 80% non-denatured ethanol aqueous solution	Abyssal plain	NORI-D_C5A_BC_375	collected from 0–2cm	Pacific	Clarion Clipperton Zone	The Metals Company exploration area NORI-D	NORI-D	Deployment: BC_375; at Station SPR_042; Cruise C5A; Layer 0–2cm; Site PRZ	USNEL box core	2020-11-21	1900-01-01 06:57:00	1198836.622	582466.9231	10.844	-116.246	4120.53	present	Helena Wiklund | Lenka Nealova	identified by DNA and morphology	other material	species	cf.	Anguillosyllis cf. hessleri sp. [NHM_1740]	Animalia	Annelida	Polychaeta	Phyllodocida	Syllidae	Anguillosyllis		hessleri		Maciolek, 2020
NORID_C5A_NHMUK_0501	PreservedSpecimen	en	NHMUK	ZOO	NORI-D	NHM_5399A	Helena Wiklund | Guadalupe Bribiesca-Contreras | Regan Drennan | Muriel Rabone | Corie Boolukos | Eva Stewart | Alison Bessell | Thomas Dahlgren | Adrian Glover	1	specimen stored in 80% non-denatured ethanol aqueous solution | DNA voucher stored in buffer	Abyssal plain	NORI-D_C5A_BC_341	collected from 0–2cm	Pacific	Clarion Clipperton Zone	The Metals Company exploration area NORI-D	NORI-D	Deployment: BC_341; at Station STM_001; Cruise C5A; Layer 0–2cm; Site CTA	USNEL box core	2020-11-06	1900-01-01 14:18:00	1142437.456	480912.158	10.3348	-117.174	4287.3	present	Helena Wiklund | Lenka Nealova	identified by DNA and morphology	other material	species	cf.	Anguillosyllis cf. hessleri sp. [NHM_1740]	Animalia	Annelida	Polychaeta	Phyllodocida	Syllidae	Anguillosyllis		hessleri		Maciolek, 2020
NORID_C5A_NHMUK_0503	PreservedSpecimen	en	NHMUK	ZOO	NORI-D	NHM_5463A	Helena Wiklund | Guadalupe Bribiesca-Contreras | Regan Drennan | Muriel Rabone | Corie Boolukos | Eva Stewart | Alison Bessell | Thomas Dahlgren | Adrian Glover	1	specimen stored in 80% non-denatured ethanol aqueous solution | DNA voucher stored in buffer	Abyssal plain	NORI-D_C5A_BC_344	collected from 0–2cm	Pacific	Clarion Clipperton Zone	The Metals Company exploration area NORI-D	NORI-D	Deployment: BC_344; at Station STM_006; Cruise C5A; Layer 0–2cm; Site NFE	USNEL box core	2020-11-07	1900-01-01 04:48:00	1144932.11	480715.41	10.3574	-117.176	4277.9	present	Helena Wiklund	identified by DNA and morphology	other material	species	cf.	Anguillosyllis cf. hessleri sp. [NHM_552]	Animalia	Annelida	Polychaeta	Phyllodocida	Syllidae	Anguillosyllis		hessleri		Maciolek, 2020
NORID_C5A_NHMUK_0504	PreservedSpecimen	en	NHMUK	ZOO	NORI-D	NHM_5512	Helena Wiklund | Guadalupe Bribiesca-Contreras | Regan Drennan | Muriel Rabone | Corie Boolukos | Eva Stewart | Alison Bessell | Thomas Dahlgren | Adrian Glover	1	specimen stored in 80% non-denatured ethanol aqueous solution | DNA voucher stored in buffer	Abyssal plain	NORI-D_C5A_BC_345	collected from 0–2cm	Pacific	Clarion Clipperton Zone	The Metals Company exploration area NORI-D	NORI-D	Deployment: BC_345; at Station STM_009; Cruise C5A; Layer 0–2cm; Site NFE	USNEL box core	2020-11-07	1900-01-01 11:37:00	1145348.131	484138.323	10.3612	-117.145	4292.42	present	Helena Wiklund	identified by DNA and morphology	other material	species	cf.	Anguillosyllis cf. hessleri sp. [NHM_552]	Animalia	Annelida	Polychaeta	Phyllodocida	Syllidae	Anguillosyllis		hessleri		Maciolek, 2020
NORID_C5A_NHMUK_0505	PreservedSpecimen	en	NHMUK	ZOO	NORI-D	NHM_5908A	Helena Wiklund | Guadalupe Bribiesca-Contreras | Regan Drennan | Muriel Rabone | Corie Boolukos | Eva Stewart | Alison Bessell | Thomas Dahlgren | Adrian Glover	1	specimen stored in 80% non-denatured ethanol aqueous solution | DNA voucher stored in buffer	Abyssal plain	NORI-D_C5A_BC_356	collected from 0–2cm	Pacific	Clarion Clipperton Zone	The Metals Company exploration area NORI-D	NORI-D	Deployment: BC_356; at Station STM_015; Cruise C5A; Layer 0–2cm; Site FFE	USNEL box core	2020-11-12	1900-01-01 08:12:00	1148102.511	485698.2048	10.3861	-117.131	4303.97	present	Helena Wiklund | Lenka Nealova	identified by DNA and morphology	other material	species	cf.	Anguillosyllis cf. hessleri sp. [NHM_552]	Animalia	Annelida	Polychaeta	Phyllodocida	Syllidae	Anguillosyllis		hessleri		Maciolek, 2020
NORID_C5A_NHMUK_0511	PreservedSpecimen	en	NHMUK	ZOO	NORI-D	NHM_8783_HW03	Helena Wiklund | Guadalupe Bribiesca-Contreras | Regan Drennan | Muriel Rabone | Corie Boolukos | Eva Stewart | Alison Bessell | Thomas Dahlgren | Adrian Glover	1	specimen stored in 80% non-denatured ethanol aqueous solution | DNA voucher stored in buffer	Abyssal plain	NORI-D_C5A_BC_360	collected from 0–2cm	Pacific	Clarion Clipperton Zone	The Metals Company exploration area NORI-D	NORI-D	Deployment: BC_360; at Station STM_007; Cruise C5A; Layer 0–2cm; Site NFE	USNEL box core	2020-11-13	1900-01-01 20:49:00	1144978.107	482586.2033	10.3578	-117.159	4281.85	present	Helena Wiklund | Lenka Nealova	identified by DNA and morphology	other material	species	cf.	Anguillosyllis cf. hessleri sp. [NHM_552]	Animalia	Annelida	Polychaeta	Phyllodocida	Syllidae	Anguillosyllis		hessleri		Maciolek, 2020
NORID_C5A_NHMUK_0512	PreservedSpecimen	en	NHMUK	ZOO	NORI-D	NHM_8789_HW02	Helena Wiklund | Guadalupe Bribiesca-Contreras | Regan Drennan | Muriel Rabone | Corie Boolukos | Eva Stewart | Alison Bessell | Thomas Dahlgren | Adrian Glover	1	specimen stored in 80% non-denatured ethanol aqueous solution | DNA voucher stored in buffer	Abyssal plain	NORI-D_C5A_BC_341	collected from 0–2cm	Pacific	Clarion Clipperton Zone	The Metals Company exploration area NORI-D	NORI-D	Deployment: BC_341; at Station STM_001; Cruise C5A; Layer 0–2cm; Site CTA	USNEL box core	2020-11-06	1900-01-01 14:18:00	1142437.456	480912.158	10.3348	-117.174	4287.3	present	Helena Wiklund | Lenka Nealova	identified by DNA and morphology	other material	species	cf.	Anguillosyllis cf. hessleri sp. [NHM_552]	Animalia	Annelida	Polychaeta	Phyllodocida	Syllidae	Anguillosyllis		hessleri		Maciolek, 2020
NORID_C5A_NHMUK_0513	PreservedSpecimen	en	NHMUK	ZOO	NORI-D	NHM_8792_HW02	Helena Wiklund | Guadalupe Bribiesca-Contreras | Regan Drennan | Muriel Rabone | Corie Boolukos | Eva Stewart | Alison Bessell | Thomas Dahlgren | Adrian Glover	1	specimen stored in 80% non-denatured ethanol aqueous solution | DNA voucher stored in buffer	Abyssal plain	NORI-D_C5A_BC_349	collected from 0–2cm	Pacific	Clarion Clipperton Zone	The Metals Company exploration area NORI-D	NORI-D	Deployment: BC_349; at Station STM_005; Cruise C5A; Layer 0–2cm; Site CTA	USNEL box core	2020-11-09	1900-01-01 02:42:00	1141787.471	478412.2892	10.3289	-117.197	4283.03	present	Helena Wiklund | Lenka Nealova	identified by DNA and morphology	other material	species	cf.	Anguillosyllis cf. hessleri sp. [NHM_552]	Animalia	Annelida	Polychaeta	Phyllodocida	Syllidae	Anguillosyllis		hessleri		Maciolek, 2020
NORID_C5A_NHMUK_0514	PreservedSpecimen	en	NHMUK	ZOO	NORI-D	NHM_8792_HW03	Helena Wiklund | Guadalupe Bribiesca-Contreras | Regan Drennan | Muriel Rabone | Corie Boolukos | Eva Stewart | Alison Bessell | Thomas Dahlgren | Adrian Glover	1	specimen stored in 80% non-denatured ethanol aqueous solution | DNA voucher stored in buffer	Abyssal plain	NORI-D_C5A_BC_349	collected from 0–2cm	Pacific	Clarion Clipperton Zone	The Metals Company exploration area NORI-D	NORI-D	Deployment: BC_349; at Station STM_005; Cruise C5A; Layer 0–2cm; Site CTA	USNEL box core	2020-11-09	1900-01-01 02:42:00	1141787.471	478412.2892	10.3289	-117.197	4283.03	present	Helena Wiklund | Lenka Nealova	identified by DNA and morphology	other material	species	cf.	Anguillosyllis cf. hessleri sp. [NHM_552]	Animalia	Annelida	Polychaeta	Phyllodocida	Syllidae	Anguillosyllis		hessleri		Maciolek, 2020
NORID_C5A_NHMUK_0515	PreservedSpecimen	en	NHMUK	ZOO	NORI-D	NHM_8798_HW03	Helena Wiklund | Guadalupe Bribiesca-Contreras | Regan Drennan | Muriel Rabone | Corie Boolukos | Eva Stewart | Alison Bessell | Thomas Dahlgren | Adrian Glover	1	specimen stored in 80% non-denatured ethanol aqueous solution | DNA voucher stored in buffer	Abyssal plain	NORI-D_C5A_BC_346	collected from 0–2cm	Pacific	Clarion Clipperton Zone	The Metals Company exploration area NORI-D	NORI-D	Deployment: BC_346; at Station STM_002; Cruise C5A; Layer 0–2cm; Site CTA	USNEL box core	2020-11-08	1900-01-01 00:26:00	1141449.189	480563.5567	10.3259	-117.178	4286.34	present	Helena Wiklund | Lenka Nealova	identified by DNA and morphology	other material	species	cf.	Anguillosyllis cf. hessleri sp. [NHM_552]	Animalia	Annelida	Polychaeta	Phyllodocida	Syllidae	Anguillosyllis		hessleri		Maciolek, 2020
NORID_C5A_NHMUK_0516	PreservedSpecimen	en	NHMUK	ZOO	NORI-D	NHM_8804_HW01	Helena Wiklund | Guadalupe Bribiesca-Contreras | Regan Drennan | Muriel Rabone | Corie Boolukos | Eva Stewart | Alison Bessell | Thomas Dahlgren | Adrian Glover	1	specimen stored in 80% non-denatured ethanol aqueous solution | DNA voucher stored in buffer	Abyssal plain	NORI-D_C5A_BC_352	collected from 0–2cm	Pacific	Clarion Clipperton Zone	The Metals Company exploration area NORI-D	NORI-D	Deployment: BC_352; at Station STM_008; Cruise C5A; Layer 0–2cm; Site NFE	USNEL box core	2020-11-10	1900-01-01 04:06:00	1143935.236	482995.4357	10.3484	-117.155	4286.99	present	Helena Wiklund | Lenka Nealova	identified by DNA and morphology	other material	species	cf.	Anguillosyllis cf. hessleri sp. [NHM_552]	Animalia	Annelida	Polychaeta	Phyllodocida	Syllidae	Anguillosyllis		hessleri		Maciolek, 2020
NORID_C5A_NHMUK_0517	PreservedSpecimen	en	NHMUK	ZOO	NORI-D	NHM_8891_HW04	Helena Wiklund | Guadalupe Bribiesca-Contreras | Regan Drennan | Muriel Rabone | Corie Boolukos | Eva Stewart | Alison Bessell | Thomas Dahlgren | Adrian Glover	1	specimen stored in 80% non-denatured ethanol aqueous solution | DNA voucher stored in buffer	Abyssal plain	NORI-D_C5A_BC_345	collected from 0–2cm	Pacific	Clarion Clipperton Zone	The Metals Company exploration area NORI-D	NORI-D	Deployment: BC_345; at Station STM_009; Cruise C5A; Layer 0–2cm; Site NFE	USNEL box core	2020-11-07	1900-01-01 11:37:00	1145348.131	484138.323	10.3612	-117.145	4292.42	present	Helena Wiklund	identified by DNA and morphology	other material	species	cf.	Anguillosyllis cf. hessleri sp. [NHM_552]	Animalia	Annelida	Polychaeta	Phyllodocida	Syllidae	Anguillosyllis		hessleri		Maciolek, 2020
NORID_C5A_NHMUK_0540	PreservedSpecimen	en	NHMUK	ZOO	NORI-D	NHM_5225	Helena Wiklund | Guadalupe Bribiesca-Contreras | Regan Drennan | Muriel Rabone | Corie Boolukos | Eva Stewart | Alison Bessell | Thomas Dahlgren | Adrian Glover	1	specimen stored in 80% non-denatured ethanol aqueous solution | DNA voucher stored in buffer	Abyssal plain	NORI-D_C5A_BC_335	collected from 0–2cm	Pacific	Clarion Clipperton Zone	The Metals Company exploration area NORI-D	NORI-D	Deployment: BC_335; at Station SPR_034; Cruise C5A; Layer 0–2cm; Site PRZ	USNEL box core	2020-11-02	1900-01-01 16:18:00	1212909.391	591192.5897	10.9711	-116.165	4234.29	present	Helena Wiklund | Lenka Nealova	identified by DNA and morphology	other material	genus		Anguillosyllis sp. [NHM_455]	Animalia	Annelida	Polychaeta	Phyllodocida	Syllidae	Anguillosyllis				Day, 1963
NORID_C5A_NHMUK_0541	PreservedSpecimen	en	NHMUK	ZOO	NORI-D	NHM_5543	Helena Wiklund | Guadalupe Bribiesca-Contreras | Regan Drennan | Muriel Rabone | Corie Boolukos | Eva Stewart | Alison Bessell | Thomas Dahlgren | Adrian Glover	1	specimen stored in 80% non-denatured ethanol aqueous solution | DNA voucher stored in buffer	Abyssal plain	NORI-D_C5A_BC_346	collected from 0–2cm	Pacific	Clarion Clipperton Zone	The Metals Company exploration area NORI-D	NORI-D	Deployment: BC_346; at Station STM_002; Cruise C5A; Layer 0–2cm; Site CTA	USNEL box core	2020-11-08	1900-01-01 00:26:00	1141449.189	480563.5567	10.3259	-117.178	4286.34	present	Helena Wiklund | Lenka Nealova	identified by DNA and morphology	other material	genus		Anguillosyllis sp. [NHM_5543]	Animalia	Annelida	Polychaeta	Phyllodocida	Syllidae	Anguillosyllis				Day, 1963
NORID_C5A_NHMUK_0544	PreservedSpecimen	en	NHMUK	ZOO	NORI-D	NHM_8786_HW02	Helena Wiklund | Guadalupe Bribiesca-Contreras | Regan Drennan | Muriel Rabone | Corie Boolukos | Eva Stewart | Alison Bessell | Thomas Dahlgren | Adrian Glover	1	specimen stored in 80% non-denatured ethanol aqueous solution | DNA voucher stored in buffer	Abyssal plain	NORI-D_C5A_BC_370	collected from 0–2cm	Pacific	Clarion Clipperton Zone	The Metals Company exploration area NORI-D	NORI-D	Deployment: BC_370; at Station STM_012; Cruise C5A; Layer 0–2cm; Site FFE	USNEL box core	2020-11-17	1900-01-01 20:05:00	1147313.879	483194.7208	10.3789	-117.154	4305.63	present	Helena Wiklund | Lenka Nealova	identified by DNA and morphology	other material	genus		Anguillosyllis sp. [NHM_5543]	Animalia	Annelida	Polychaeta	Phyllodocida	Syllidae	Anguillosyllis				Day, 1963
NORID_C5A_NHMUK_0546	PreservedSpecimen	en	NHMUK	ZOO	NORI-D	NHM_8789_HW06	Helena Wiklund | Guadalupe Bribiesca-Contreras | Regan Drennan | Muriel Rabone | Corie Boolukos | Eva Stewart | Alison Bessell | Thomas Dahlgren | Adrian Glover	1	specimen stored in 80% non-denatured ethanol aqueous solution | DNA voucher stored in buffer	Abyssal plain	NORI-D_C5A_BC_341	collected from 0–2cm	Pacific	Clarion Clipperton Zone	The Metals Company exploration area NORI-D	NORI-D	Deployment: BC_341; at Station STM_001; Cruise C5A; Layer 0–2cm; Site CTA	USNEL box core	2020-11-06	1900-01-01 14:18:00	1142437.456	480912.158	10.3348	-117.174	4287.3	present	Helena Wiklund | Lenka Nealova	identified by DNA and morphology	other material	genus		Anguillosyllis sp. [NHM_5543]	Animalia	Annelida	Polychaeta	Phyllodocida	Syllidae	Anguillosyllis				Day, 1963
NORID_C5A_NHMUK_0550	PreservedSpecimen	en	NHMUK	ZOO	NORI-D	NHM_5543A	Helena Wiklund | Guadalupe Bribiesca-Contreras | Regan Drennan | Muriel Rabone | Corie Boolukos | Eva Stewart | Alison Bessell | Thomas Dahlgren | Adrian Glover	1	specimen stored in 80% non-denatured ethanol aqueous solution | DNA voucher stored in buffer	Abyssal plain	NORI-D_C5A_BC_346	collected from 0–2cm	Pacific	Clarion Clipperton Zone	The Metals Company exploration area NORI-D	NORI-D	Deployment: BC_346; at Station STM_002; Cruise C5A; Layer 0–2cm; Site CTA	USNEL box core	2020-11-08	1900-01-01 00:26:00	1141449.189	480563.5567	10.3259	-117.178	4286.34	present	Helena Wiklund | Lenka Nealova	identified by DNA and morphology	other material	genus		Anguillosyllis sp. [NHM_5543A]	Animalia	Annelida	Polychaeta	Phyllodocida	Syllidae	Anguillosyllis				Day, 1963
NORID_C5A_NHMUK_0554	PreservedSpecimen	en	NHMUK	ZOO	NORI-D	NHM_5543B	Helena Wiklund | Guadalupe Bribiesca-Contreras | Regan Drennan | Muriel Rabone | Corie Boolukos | Eva Stewart | Alison Bessell | Thomas Dahlgren | Adrian Glover	1	specimen stored in 80% non-denatured ethanol aqueous solution | DNA voucher stored in buffer	Abyssal plain	NORI-D_C5A_BC_346	collected from 0–2cm	Pacific	Clarion Clipperton Zone	The Metals Company exploration area NORI-D	NORI-D	Deployment: BC_346; at Station STM_002; Cruise C5A; Layer 0–2cm; Site CTA	USNEL box core	2020-11-08	1900-01-01 00:26:00	1141449.189	480563.5567	10.3259	-117.178	4286.34	present	Helena Wiklund | Lenka Nealova	identified by DNA and morphology	other material	genus		Anguillosyllis sp. [NHM_5543B]	Animalia	Annelida	Polychaeta	Phyllodocida	Syllidae	Anguillosyllis				Day, 1963
NORID_C5A_NHMUK_0555	PreservedSpecimen	en	NHMUK	ZOO	NORI-D	NHM_5399	Helena Wiklund | Guadalupe Bribiesca-Contreras | Regan Drennan | Muriel Rabone | Corie Boolukos | Eva Stewart | Alison Bessell | Thomas Dahlgren | Adrian Glover	1	specimen stored in 80% non-denatured ethanol aqueous solution | DNA voucher stored in buffer	Abyssal plain	NORI-D_C5A_BC_341	collected from 0–2cm	Pacific	Clarion Clipperton Zone	The Metals Company exploration area NORI-D	NORI-D	Deployment: BC_341; at Station STM_001; Cruise C5A; Layer 0–2cm; Site CTA	USNEL box core	2020-11-06	1900-01-01 14:18:00	1142437.456	480912.158	10.3348	-117.174	4287.3	present	Helena Wiklund | Lenka Nealova	identified by DNA and morphology	other material	genus		Anguillosyllis sp. [NHM_5657]	Animalia	Annelida	Polychaeta	Phyllodocida	Syllidae	Anguillosyllis				Day, 1963
NORID_C5A_NHMUK_0556	PreservedSpecimen	en	NHMUK	ZOO	NORI-D	NHM_5657	Helena Wiklund | Guadalupe Bribiesca-Contreras | Regan Drennan | Muriel Rabone | Corie Boolukos | Eva Stewart | Alison Bessell | Thomas Dahlgren | Adrian Glover	1	specimen stored in 80% non-denatured ethanol aqueous solution | DNA voucher stored in buffer	Abyssal plain	NORI-D_C5A_BC_349	collected from 2–5cm	Pacific	Clarion Clipperton Zone	The Metals Company exploration area NORI-D	NORI-D	Deployment: BC_349; at Station STM_005; Cruise C5A; Layer 2–5cm; Site CTA	USNEL box core	2020-11-09	1900-01-01 02:42:00	1141787.471	478412.2892	10.3289	-117.197	4283.03	present	Helena Wiklund | Lenka Nealova	identified by DNA and morphology	other material	genus		Anguillosyllis sp. [NHM_5657]	Animalia	Annelida	Polychaeta	Phyllodocida	Syllidae	Anguillosyllis				Day, 1963
NORID_C5A_NHMUK_0557	PreservedSpecimen	en	NHMUK	ZOO	NORI-D	NHM_5908	Helena Wiklund | Guadalupe Bribiesca-Contreras | Regan Drennan | Muriel Rabone | Corie Boolukos | Eva Stewart | Alison Bessell | Thomas Dahlgren | Adrian Glover	1	specimen stored in 80% non-denatured ethanol aqueous solution | DNA voucher stored in buffer	Abyssal plain	NORI-D_C5A_BC_356	collected from 0–2cm	Pacific	Clarion Clipperton Zone	The Metals Company exploration area NORI-D	NORI-D	Deployment: BC_356; at Station STM_015; Cruise C5A; Layer 0–2cm; Site FFE	USNEL box core	2020-11-12	1900-01-01 08:12:00	1148102.511	485698.2048	10.3861	-117.131	4303.97	present	Helena Wiklund | Lenka Nealova	identified by DNA and morphology	other material	genus		Anguillosyllis sp. [NHM_5657]	Animalia	Annelida	Polychaeta	Phyllodocida	Syllidae	Anguillosyllis				Day, 1963
NORID_C5A_NHMUK_0564	PreservedSpecimen	en	NHMUK	ZOO	NORI-D	NHM_8811	Helena Wiklund | Guadalupe Bribiesca-Contreras | Regan Drennan | Muriel Rabone | Corie Boolukos | Eva Stewart | Alison Bessell | Thomas Dahlgren | Adrian Glover	1	specimen stored in 80% non-denatured ethanol aqueous solution | DNA voucher stored in buffer	Abyssal plain	NORI-D_C5A_BC_379	collected from 2–5cm	Pacific	Clarion Clipperton Zone	The Metals Company exploration area NORI-D	NORI-D	Deployment: BC_379; at Station STM_050; Cruise C5A; Layer 2–5cm; Site FFW	USNEL box core	2020-11-23	1900-01-01 02:34:00	1144660.424	475828.6307	10.3549	-117.221	4273.77	present	Helena Wiklund | Lenka Nealova	identified by DNA and morphology	other material	genus		Anguillosyllis sp. [NHM_5657]	Animalia	Annelida	Polychaeta	Phyllodocida	Syllidae	Anguillosyllis				Day, 1963
NORID_C5A_NHMUK_0569	PreservedSpecimen	en	NHMUK	ZOO	NORI-D	NHM_5058	Helena Wiklund | Guadalupe Bribiesca-Contreras | Regan Drennan | Muriel Rabone | Corie Boolukos | Eva Stewart | Alison Bessell | Thomas Dahlgren | Adrian Glover	1	specimen stored in 80% non-denatured ethanol aqueous solution | DNA voucher stored in buffer	Abyssal plain	NORI-D_C5A_BC_328	collected from 0–2cm	Pacific	Clarion Clipperton Zone	The Metals Company exploration area NORI-D	NORI-D	Deployment: BC_328; at Station SPR_033; Cruise C5A; Layer 0–2cm; Site PRZ	USNEL box core	2020-10-30	1900-01-01 22:21:00	1208171.692	580489.6867	10.9285	-116.263	4256.63	present	Helena Wiklund | Lenka Nealova	identified by DNA and morphology	other material	genus		Anguillosyllis sp. [NHM_5880]	Animalia	Annelida	Polychaeta	Phyllodocida	Syllidae	Anguillosyllis				Day, 1963
NORID_C5A_NHMUK_0570	PreservedSpecimen	en	NHMUK	ZOO	NORI-D	NHM_5880	Helena Wiklund | Guadalupe Bribiesca-Contreras | Regan Drennan | Muriel Rabone | Corie Boolukos | Eva Stewart | Alison Bessell | Thomas Dahlgren | Adrian Glover	1	specimen stored in 80% non-denatured ethanol aqueous solution | DNA voucher stored in buffer	Abyssal plain	NORI-D_C5A_BC_355	collected from 0–2cm	Pacific	Clarion Clipperton Zone	The Metals Company exploration area NORI-D	NORI-D	Deployment: BC_355; at Station STM_010; Cruise C5A; Layer 0–2cm; Site NFE	USNEL box core	2020-11-11	1900-01-01 12:15:00	1144767.767	481523.6778	10.3559	-117.169	4277.61	present	Helena Wiklund | Lenka Nealova	identified by DNA and morphology	other material	genus		Anguillosyllis sp. [NHM_5880]	Animalia	Annelida	Polychaeta	Phyllodocida	Syllidae	Anguillosyllis				Day, 1963
NORID_C5A_NHMUK_0573	PreservedSpecimen	en	NHMUK	ZOO	NORI-D	NHM_8783_HW01	Helena Wiklund | Guadalupe Bribiesca-Contreras | Regan Drennan | Muriel Rabone | Corie Boolukos | Eva Stewart | Alison Bessell | Thomas Dahlgren | Adrian Glover	1	specimen stored in 80% non-denatured ethanol aqueous solution | DNA voucher stored in buffer	Abyssal plain	NORI-D_C5A_BC_360	collected from 0–2cm	Pacific	Clarion Clipperton Zone	The Metals Company exploration area NORI-D	NORI-D	Deployment: BC_360; at Station STM_007; Cruise C5A; Layer 0–2cm; Site NFE	USNEL box core	2020-11-13	1900-01-01 20:49:00	1144978.107	482586.2033	10.3578	-117.159	4281.85	present	Helena Wiklund | Lenka Nealova	identified by DNA and morphology	other material	genus		Anguillosyllis sp. [NHM_5880]	Animalia	Annelida	Polychaeta	Phyllodocida	Syllidae	Anguillosyllis				Day, 1963
NORID_C5A_NHMUK_0574	PreservedSpecimen	en	NHMUK	ZOO	NORI-D	NHM_8789_HW05	Helena Wiklund | Guadalupe Bribiesca-Contreras | Regan Drennan | Muriel Rabone | Corie Boolukos | Eva Stewart | Alison Bessell | Thomas Dahlgren | Adrian Glover	1	specimen stored in 80% non-denatured ethanol aqueous solution | DNA voucher stored in buffer	Abyssal plain	NORI-D_C5A_BC_341	collected from 0–2cm	Pacific	Clarion Clipperton Zone	The Metals Company exploration area NORI-D	NORI-D	Deployment: BC_341; at Station STM_001; Cruise C5A; Layer 0–2cm; Site CTA	USNEL box core	2020-11-06	1900-01-01 14:18:00	1142437.456	480912.158	10.3348	-117.174	4287.3	present	Helena Wiklund | Lenka Nealova	identified by DNA and morphology	other material	genus		Anguillosyllis sp. [NHM_5880]	Animalia	Annelida	Polychaeta	Phyllodocida	Syllidae	Anguillosyllis				Day, 1963
NORID_C5A_NHMUK_0575	PreservedSpecimen	en	NHMUK	ZOO	NORI-D	NHM_8801_HW03	Helena Wiklund | Guadalupe Bribiesca-Contreras | Regan Drennan | Muriel Rabone | Corie Boolukos | Eva Stewart | Alison Bessell | Thomas Dahlgren | Adrian Glover	1	specimen stored in 80% non-denatured ethanol aqueous solution | DNA voucher stored in buffer	Abyssal plain	NORI-D_C5A_BC_355	collected from 0–2cm	Pacific	Clarion Clipperton Zone	The Metals Company exploration area NORI-D	NORI-D	Deployment: BC_355; at Station STM_010; Cruise C5A; Layer 0–2cm; Site NFE	USNEL box core	2020-11-11	1900-01-01 12:15:00	1144767.767	481523.6778	10.3559	-117.169	4277.61	present	Helena Wiklund | Lenka Nealova	identified by DNA and morphology	other material	genus		Anguillosyllis sp. [NHM_5880]	Animalia	Annelida	Polychaeta	Phyllodocida	Syllidae	Anguillosyllis				Day, 1963
NORID_C5A_NHMUK_0578	PreservedSpecimen	en	NHMUK	ZOO	NORI-D	NHM_6308	Helena Wiklund | Guadalupe Bribiesca-Contreras | Regan Drennan | Muriel Rabone | Corie Boolukos | Eva Stewart | Alison Bessell | Thomas Dahlgren | Adrian Glover	1	specimen stored in 80% non-denatured ethanol aqueous solution | DNA voucher stored in buffer	Abyssal plain	NORI-D_C5A_BC_370	collected from 0–2cm	Pacific	Clarion Clipperton Zone	The Metals Company exploration area NORI-D	NORI-D	Deployment: BC_370; at Station STM_012; Cruise C5A; Layer 0–2cm; Site FFE	USNEL box core	2020-11-17	1900-01-01 20:05:00	1147313.879	483194.7208	10.3789	-117.154	4305.63	present	Helena Wiklund | Lenka Nealova	identified by DNA and morphology	other material	genus		Anguillosyllis sp. [NHM_6308]	Animalia	Annelida	Polychaeta	Phyllodocida	Syllidae	Anguillosyllis				Day, 1963
NORID_C5A_NHMUK_0590	PreservedSpecimen	en	NHMUK	ZOO	NORI-D	NHM_8789_HW04	Helena Wiklund | Guadalupe Bribiesca-Contreras | Regan Drennan | Muriel Rabone | Corie Boolukos | Eva Stewart | Alison Bessell | Thomas Dahlgren | Adrian Glover	1	specimen stored in 80% non-denatured ethanol aqueous solution | DNA voucher stored in buffer	Abyssal plain	NORI-D_C5A_BC_341	collected from 0–2cm	Pacific	Clarion Clipperton Zone	The Metals Company exploration area NORI-D	NORI-D	Deployment: BC_341; at Station STM_001; Cruise C5A; Layer 0–2cm; Site CTA	USNEL box core	2020-11-06	1900-01-01 14:18:00	1142437.456	480912.158	10.3348	-117.174	4287.3	present	Helena Wiklund | Lenka Nealova	identified by DNA and morphology	other material	genus		Anguillosyllis sp. [NHM_5543B]	Animalia	Annelida	Polychaeta	Phyllodocida	Syllidae	Anguillosyllis				Day, 1963
NORID_C5A_NHMUK_0591	PreservedSpecimen	en	NHMUK	ZOO	NORI-D	NHM_8835_LN03	Helena Wiklund | Guadalupe Bribiesca-Contreras | Regan Drennan | Muriel Rabone | Corie Boolukos | Eva Stewart | Alison Bessell | Thomas Dahlgren | Adrian Glover	1	specimen stored in 80% non-denatured ethanol aqueous solution	Abyssal plain	NORI-D_C5A_BC_375	collected from 2–5cm	Pacific	Clarion Clipperton Zone	The Metals Company exploration area NORI-D	NORI-D	Deployment: BC_375; at Station SPR_042; Cruise C5A; Layer 2–5cm; Site PRZ	USNEL box core	2020-11-21	1900-01-01 06:57:00	1198836.622	582466.9231	10.844	-116.246	4120.53	present	Helena Wiklund | Lenka Nealova	identified by DNA and morphology	other material	genus		Anguillosyllis sp. [NHM_8835_LN03]	Animalia	Annelida	Polychaeta	Phyllodocida	Syllidae	Anguillosyllis				Day, 1963
NORID_C5A_NHMUK_0592	PreservedSpecimen	en	NHMUK	ZOO	NORI-D	NHM_8856	Helena Wiklund | Guadalupe Bribiesca-Contreras | Regan Drennan | Muriel Rabone | Corie Boolukos | Eva Stewart | Alison Bessell | Thomas Dahlgren | Adrian Glover	1	specimen stored in 80% non-denatured ethanol aqueous solution | DNA voucher stored in buffer	Abyssal plain	NORI-D_C5A_BC_328	collected from 2–5cm	Pacific	Clarion Clipperton Zone	The Metals Company exploration area NORI-D	NORI-D	Deployment: BC_328; at Station SPR_033; Cruise C5A; Layer 2–5cm; Site PRZ	USNEL box core	2020-10-30	1900-01-01 22:21:00	1208171.692	580489.6867	10.9285	-116.263	4256.63	present	Helena Wiklund | Lenka Nealova	identified by DNA and morphology	other material	genus		Anguillosyllis sp. [NHM_8835_LN03]	Animalia	Annelida	Polychaeta	Phyllodocida	Syllidae	Anguillosyllis				Day, 1963
NORID_C5A_NHMUK_0593	PreservedSpecimen	en	NHMUK	ZOO	NORI-D	NHM_8873_LN05	Helena Wiklund | Guadalupe Bribiesca-Contreras | Regan Drennan | Muriel Rabone | Corie Boolukos | Eva Stewart | Alison Bessell | Thomas Dahlgren | Adrian Glover	1	specimen stored in 80% non-denatured ethanol aqueous solution	Abyssal plain	NORI-D_C5A_BC_335	collected from 0–2cm	Pacific	Clarion Clipperton Zone	The Metals Company exploration area NORI-D	NORI-D	Deployment: BC_335; at Station SPR_034; Cruise C5A; Layer 0–2cm; Site PRZ	USNEL box core	2020-11-02	1900-01-01 16:18:00	1212909.391	591192.5897	10.9711	-116.165	4234.29	present	Helena Wiklund | Lenka Nealova	identified by DNA and morphology	other material	genus		Anguillosyllis sp. [NHM_8873_LN05]	Animalia	Annelida	Polychaeta	Phyllodocida	Syllidae	Anguillosyllis				Day, 1963
NORID_C5A_NHMUK_0594	PreservedSpecimen	en	NHMUK	ZOO	NORI-D	NHM_5463	Helena Wiklund | Guadalupe Bribiesca-Contreras | Regan Drennan | Muriel Rabone | Corie Boolukos | Eva Stewart | Alison Bessell | Thomas Dahlgren | Adrian Glover	1	specimen stored in 80% non-denatured ethanol aqueous solution | DNA voucher stored in buffer	Abyssal plain	NORI-D_C5A_BC_344	collected from 0–2cm	Pacific	Clarion Clipperton Zone	The Metals Company exploration area NORI-D	NORI-D	Deployment: BC_344; at Station STM_006; Cruise C5A; Layer 0–2cm; Site NFE	USNEL box core	2020-11-07	1900-01-01 04:48:00	1144932.11	480715.41	10.3574	-117.176	4277.9	present	Helena Wiklund	identified by DNA and morphology	other material	genus		Anguillosyllis sp. [NHM_9290_HW23]	Animalia	Annelida	Polychaeta	Phyllodocida	Syllidae	Anguillosyllis				Day, 1963
NORID_C5A_NHMUK_0595	PreservedSpecimen	en	NHMUK	ZOO	NORI-D	NHM_5514A	Helena Wiklund | Guadalupe Bribiesca-Contreras | Regan Drennan | Muriel Rabone | Corie Boolukos | Eva Stewart | Alison Bessell | Thomas Dahlgren | Adrian Glover	1	specimen stored in 80% non-denatured ethanol aqueous solution | DNA voucher stored in buffer	Abyssal plain	NORI-D_C5A_BC_345	collected from 0–2cm	Pacific	Clarion Clipperton Zone	The Metals Company exploration area NORI-D	NORI-D	Deployment: BC_345; at Station STM_009; Cruise C5A; Layer 0–2cm; Site NFE	USNEL box core	2020-11-07	1900-01-01 11:37:00	1145348.131	484138.323	10.3612	-117.145	4292.42	present	Helena Wiklund	identified by DNA and morphology	other material	genus		Anguillosyllis sp. [NHM_9290_HW23]	Animalia	Annelida	Polychaeta	Phyllodocida	Syllidae	Anguillosyllis				Day, 1963
NORID_C5A_NHMUK_0609	PreservedSpecimen	en	NHMUK	ZOO	NORI-D	NHM_8835_LN02	Helena Wiklund | Guadalupe Bribiesca-Contreras | Regan Drennan | Muriel Rabone | Corie Boolukos | Eva Stewart | Alison Bessell | Thomas Dahlgren | Adrian Glover	1	specimen stored in 80% non-denatured ethanol aqueous solution	Abyssal plain	NORI-D_C5A_BC_375	collected from 2–5cm	Pacific	Clarion Clipperton Zone	The Metals Company exploration area NORI-D	NORI-D	Deployment: BC_375; at Station SPR_042; Cruise C5A; Layer 2–5cm; Site PRZ	USNEL box core	2020-11-21	1900-01-01 06:57:00	1198836.622	582466.9231	10.844	-116.246	4120.53	present	Helena Wiklund | Lenka Nealova	identified by morphology	other material	genus		Aonidella sp. [NHM_8835_LN02]	Animalia	Annelida	Polychaeta	Spionida	Spionidae	Aonidella				López-Jamar, 1989
NORID_C5A_NHMUK_0618	PreservedSpecimen	en	NHMUK	ZOO	NORI-D	NHM_8777_HW06	Helena Wiklund | Guadalupe Bribiesca-Contreras | Regan Drennan | Muriel Rabone | Corie Boolukos | Eva Stewart | Alison Bessell | Thomas Dahlgren | Adrian Glover	1	specimen stored in 80% non-denatured ethanol aqueous solution	Abyssal plain	NORI-D_C5A_BC_357	collected from 2–5cm	Pacific	Clarion Clipperton Zone	The Metals Company exploration area NORI-D	NORI-D	Deployment: BC_357; at Station STM_014; Cruise C5A; Layer 2–5cm; Site FFE	USNEL box core	2020-11-12	1900-01-01 15:20:00	1147184.662	483905.5827	10.3778	-117.147	4312.33	present	Helena Wiklund	identified by DNA and morphology	other material	phylum		Aplacophora sp. [NHM_8777_HW06]	Animalia	Mollusca								Ihering, 1876
NORID_C5A_NHMUK_0619	PreservedSpecimen	en	NHMUK	ZOO	NORI-D	NHM_8892_HW06	Helena Wiklund | Guadalupe Bribiesca-Contreras | Regan Drennan | Muriel Rabone | Corie Boolukos | Eva Stewart | Alison Bessell | Thomas Dahlgren | Adrian Glover	1	specimen stored in 80% non-denatured ethanol aqueous solution | DNA voucher stored in buffer	Abyssal plain	NORI-D_C5A_BC_345	collected from 2–5cm	Pacific	Clarion Clipperton Zone	The Metals Company exploration area NORI-D	NORI-D	Deployment: BC_345; at Station STM_009; Cruise C5A; Layer 2–5cm; Site NFE	USNEL box core	2020-11-07	1900-01-01 11:37:00	1145348.131	484138.323	10.3612	-117.145	4292.42	present	Helena Wiklund	identified by DNA and morphology	other material	phylum		Aplacophora sp. [NHM_8777_HW06]	Animalia	Mollusca								Ihering, 1876
NORID_C5A_NHMUK_0621	PreservedSpecimen	en	NHMUK	ZOO	NORI-D	NHM_8786_HW12	Helena Wiklund | Guadalupe Bribiesca-Contreras | Regan Drennan | Muriel Rabone | Corie Boolukos | Eva Stewart | Alison Bessell | Thomas Dahlgren | Adrian Glover	1	specimen stored in 80% non-denatured ethanol aqueous solution	Abyssal plain	NORI-D_C5A_BC_370	collected from 0–2cm	Pacific	Clarion Clipperton Zone	The Metals Company exploration area NORI-D	NORI-D	Deployment: BC_370; at Station STM_012; Cruise C5A; Layer 0–2cm; Site FFE	USNEL box core	2020-11-17	1900-01-01 20:05:00	1147313.879	483194.7208	10.3789	-117.154	4305.63	present	Helena Wiklund	identified by DNA and morphology	other material	phylum		Aplacophora sp. [NHM_8786_HW12]	Animalia	Mollusca								Ihering, 1876
NORID_C5A_NHMUK_0622	PreservedSpecimen	en	NHMUK	ZOO	NORI-D	NHM_8786_HW14	Helena Wiklund | Guadalupe Bribiesca-Contreras | Regan Drennan | Muriel Rabone | Corie Boolukos | Eva Stewart | Alison Bessell | Thomas Dahlgren | Adrian Glover	1	specimen stored in 80% non-denatured ethanol aqueous solution | DNA voucher stored in buffer	Abyssal plain	NORI-D_C5A_BC_370	collected from 0–2cm	Pacific	Clarion Clipperton Zone	The Metals Company exploration area NORI-D	NORI-D	Deployment: BC_370; at Station STM_012; Cruise C5A; Layer 0–2cm; Site FFE	USNEL box core	2020-11-17	1900-01-01 20:05:00	1147313.879	483194.7208	10.3789	-117.154	4305.63	present	Helena Wiklund	identified by DNA and morphology	other material	phylum		Aplacophora sp. [NHM_8786_HW14]	Animalia	Mollusca								Ihering, 1876
NORID_C5A_NHMUK_0623	PreservedSpecimen	en	NHMUK	ZOO	NORI-D	NHM_8786_HW16	Helena Wiklund | Guadalupe Bribiesca-Contreras | Regan Drennan | Muriel Rabone | Corie Boolukos | Eva Stewart | Alison Bessell | Thomas Dahlgren | Adrian Glover	1	specimen stored in 80% non-denatured ethanol aqueous solution | DNA voucher stored in buffer	Abyssal plain	NORI-D_C5A_BC_370	collected from 0–2cm	Pacific	Clarion Clipperton Zone	The Metals Company exploration area NORI-D	NORI-D	Deployment: BC_370; at Station STM_012; Cruise C5A; Layer 0–2cm; Site FFE	USNEL box core	2020-11-17	1900-01-01 20:05:00	1147313.879	483194.7208	10.3789	-117.154	4305.63	present	Helena Wiklund	identified by DNA and morphology	other material	phylum		Aplacophora sp. [NHM_8786_HW16]	Animalia	Mollusca								Ihering, 1876
NORID_C5A_NHMUK_0624	PreservedSpecimen	en	NHMUK	ZOO	NORI-D	NHM_8786_HW17	Helena Wiklund | Guadalupe Bribiesca-Contreras | Regan Drennan | Muriel Rabone | Corie Boolukos | Eva Stewart | Alison Bessell | Thomas Dahlgren | Adrian Glover	1	specimen stored in 80% non-denatured ethanol aqueous solution | DNA voucher stored in buffer	Abyssal plain	NORI-D_C5A_BC_370	collected from 0–2cm	Pacific	Clarion Clipperton Zone	The Metals Company exploration area NORI-D	NORI-D	Deployment: BC_370; at Station STM_012; Cruise C5A; Layer 0–2cm; Site FFE	USNEL box core	2020-11-17	1900-01-01 20:05:00	1147313.879	483194.7208	10.3789	-117.154	4305.63	present	Helena Wiklund	identified by DNA and morphology	other material	phylum		Aplacophora sp. [NHM_8786_HW16]	Animalia	Mollusca								Ihering, 1876
NORID_C5A_NHMUK_0625	PreservedSpecimen	en	NHMUK	ZOO	NORI-D	NHM_8792_HW13	Helena Wiklund | Guadalupe Bribiesca-Contreras | Regan Drennan | Muriel Rabone | Corie Boolukos | Eva Stewart | Alison Bessell | Thomas Dahlgren | Adrian Glover	1	specimen stored in 80% non-denatured ethanol aqueous solution | DNA voucher stored in buffer	Abyssal plain	NORI-D_C5A_BC_349	collected from 0–2cm	Pacific	Clarion Clipperton Zone	The Metals Company exploration area NORI-D	NORI-D	Deployment: BC_349; at Station STM_005; Cruise C5A; Layer 0–2cm; Site CTA	USNEL box core	2020-11-09	1900-01-01 02:42:00	1141787.471	478412.2892	10.3289	-117.197	4283.03	present	Helena Wiklund	identified by DNA and morphology	other material	phylum		Aplacophora sp. [NHM_8792_HW13]	Animalia	Mollusca								Ihering, 1876
NORID_C5A_NHMUK_0626	PreservedSpecimen	en	NHMUK	ZOO	NORI-D	NHM_8803_HW04	Helena Wiklund | Guadalupe Bribiesca-Contreras | Regan Drennan | Muriel Rabone | Corie Boolukos | Eva Stewart | Alison Bessell | Thomas Dahlgren | Adrian Glover	1	specimen stored in 80% non-denatured ethanol aqueous solution | DNA voucher stored in buffer	Abyssal plain	NORI-D_C5A_BC_355	collected from 5–10cm	Pacific	Clarion Clipperton Zone	The Metals Company exploration area NORI-D	NORI-D	Deployment: BC_355; at Station STM_010; Cruise C5A; Layer 5–10cm; Site NFE	USNEL box core	2020-11-11	1900-01-01 12:15:00	1144767.767	481523.6778	10.3559	-117.169	4277.61	present	Helena Wiklund	identified by DNA and morphology	other material	phylum		Aplacophora sp. [NHM_8803_HW04]	Animalia	Mollusca								Ihering, 1876
NORID_C5A_NHMUK_0627	PreservedSpecimen	en	NHMUK	ZOO	NORI-D	NHM_8897_HW01	Helena Wiklund | Guadalupe Bribiesca-Contreras | Regan Drennan | Muriel Rabone | Corie Boolukos | Eva Stewart | Alison Bessell | Thomas Dahlgren | Adrian Glover	1	specimen stored in 80% non-denatured ethanol aqueous solution	Abyssal plain	NORI-D_C5A_BC_334	collected from 0–2cm	Pacific	Clarion Clipperton Zone	The Metals Company exploration area NORI-D	NORI-D	Deployment: BC_334; at Station SPR_044; Cruise C5A; Layer 0–2cm; Site PRZ	USNEL box core	2020-11-01	1900-01-01 23:26:00	1213184.928	570542.0506	10.974	-116.354	4245.38	present	Helena Wiklund	identified by DNA and morphology	other material	phylum		Aplacophora sp. [NHM_8897_HW01]	Animalia	Mollusca								Ihering, 1876
NORID_C5A_NHMUK_0631	PreservedSpecimen	en	NHMUK	ZOO	NORI-D	NHM_8788_HW03	Helena Wiklund | Guadalupe Bribiesca-Contreras | Regan Drennan | Muriel Rabone | Corie Boolukos | Eva Stewart | Alison Bessell | Thomas Dahlgren | Adrian Glover	1	specimen stored in 80% non-denatured ethanol aqueous solution	Abyssal plain	NORI-D_C5A_BC_370	collected from 5–10cm	Pacific	Clarion Clipperton Zone	The Metals Company exploration area NORI-D	NORI-D	Deployment: BC_370; at Station STM_012; Cruise C5A; Layer 5–10cm; Site FFE	USNEL box core	2020-11-17	1900-01-01 20:05:00	1147313.879	483194.7208	10.3789	-117.154	4305.63	present	Helena Wiklund	identified by morphology	other material	phylum		Aplacophora sp. indet.	Animalia	Mollusca								Ihering, 1876
NORID_C5A_NHMUK_0632	PreservedSpecimen	en	NHMUK	ZOO	NORI-D	NHM_8835_HW01	Helena Wiklund | Guadalupe Bribiesca-Contreras | Regan Drennan | Muriel Rabone | Corie Boolukos | Eva Stewart | Alison Bessell | Thomas Dahlgren | Adrian Glover	1	specimen stored in 80% non-denatured ethanol aqueous solution	Abyssal plain	NORI-D_C5A_BC_375	collected from 2–5cm	Pacific	Clarion Clipperton Zone	The Metals Company exploration area NORI-D	NORI-D	Deployment: BC_375; at Station SPR_042; Cruise C5A; Layer 2–5cm; Site PRZ	USNEL box core	2020-11-21	1900-01-01 06:57:00	1198836.622	582466.9231	10.844	-116.246	4120.53	present	Helena Wiklund	identified by morphology	other material	phylum		Aplacophora sp. indet.	Animalia	Mollusca								Ihering, 1876
NORID_C5A_NHMUK_0637	PreservedSpecimen	en	NHMUK	ZOO	NORI-D	NHM_5914A	Helena Wiklund | Guadalupe Bribiesca-Contreras | Regan Drennan | Muriel Rabone | Corie Boolukos | Eva Stewart | Alison Bessell | Thomas Dahlgren | Adrian Glover	1	specimen stored in 80% non-denatured ethanol aqueous solution	Abyssal plain	NORI-D_C5A_BC_356	collected from 0–2cm	Pacific	Clarion Clipperton Zone	The Metals Company exploration area NORI-D	NORI-D	Deployment: BC_356; at Station STM_015; Cruise C5A; Layer 0–2cm; Site FFE	USNEL box core	2020-11-12	1900-01-01 08:12:00	1148102.511	485698.2048	10.3861	-117.131	4303.97	present	Guadalupe Bribiesca-Contreras	identified by morphology	other material	order		Apodida sp. [NHM_5116]	Animalia	Echinodermata	Holothuroidea	Apodida						Brandt, 1835
NORID_C5A_NHMUK_0641	PreservedSpecimen	en	NHMUK	ZOO	NORI-D	NHM_8780_GB02	Helena Wiklund | Guadalupe Bribiesca-Contreras | Regan Drennan | Muriel Rabone | Corie Boolukos | Eva Stewart | Alison Bessell | Thomas Dahlgren | Adrian Glover	1	specimen stored in 80% non-denatured ethanol aqueous solution	Abyssal plain	NORI-D_C5A_BC_356	collected from 0–2cm	Pacific	Clarion Clipperton Zone	The Metals Company exploration area NORI-D	NORI-D	Deployment: BC_356; at Station STM_015; Cruise C5A; Layer 0–2cm; Site FFE	USNEL box core	2020-11-12	1900-01-01 08:12:00	1148102.511	485698.2048	10.3861	-117.131	4303.97	present	Guadalupe Bribiesca-Contreras	identified by morphology	other material	order		Apodida sp. [NHM_5116]	Animalia	Echinodermata	Holothuroidea	Apodida						Brandt, 1835
NORID_C5A_NHMUK_0681	PreservedSpecimen	en	NOC	DISCOLL	NORI-D	NHM_8784_TH_TAN_1	Helena Wiklund | Guadalupe Bribiesca-Contreras | Regan Drennan | Muriel Rabone | Corie Boolukos | Eva Stewart | Alison Bessell | Thomas Dahlgren | Adrian Glover	1	specimen stored in 80% non-denatured ethanol aqueous solution	Abyssal plain	NORI-D_C5A_BC_360	collected from 2–5cm	Pacific	Clarion Clipperton Zone	The Metals Company exploration area NORI-D	NORI-D	Deployment: BC_360; at Station STM_007; Cruise C5A; Layer 2–5cm; Site NFE	USNEL box core	2020-11-13	1900-01-01 20:49:00	1144978.107	482586.2033	10.3578	-117.159	4281.85	present	Tammy Horton	identified by morphology	other material	family		Apseudidae sp. [NHM_8784_TH_TAN_1]	Animalia	Arthropoda	Malacostraca	Tanaidacea	Apseudidae					Leach, 1814
NORID_C5A_NHMUK_0682	PreservedSpecimen	en	NOC	DISCOLL	NORI-D	NHM_8799_TH_TAN_1	Helena Wiklund | Guadalupe Bribiesca-Contreras | Regan Drennan | Muriel Rabone | Corie Boolukos | Eva Stewart | Alison Bessell | Thomas Dahlgren | Adrian Glover	1	specimen stored in 80% non-denatured ethanol aqueous solution	Abyssal plain	NORI-D_C5A_BC_346	collected from 2–5cm	Pacific	Clarion Clipperton Zone	The Metals Company exploration area NORI-D	NORI-D	Deployment: BC_346; at Station STM_002; Cruise C5A; Layer 2–5cm; Site CTA	USNEL box core	2020-11-08	1900-01-01 00:26:00	1141449.189	480563.5567	10.3259	-117.178	4286.34	present	Tammy Horton	identified by morphology	other material	family		Apseudidae sp. [NHM_8784_TH_TAN_1]	Animalia	Arthropoda	Malacostraca	Tanaidacea	Apseudidae					Leach, 1814
NORID_C5A_NHMUK_0683	PreservedSpecimen	en	NOC	DISCOLL	NORI-D	NHM_8834_TH_TAN_1	Helena Wiklund | Guadalupe Bribiesca-Contreras | Regan Drennan | Muriel Rabone | Corie Boolukos | Eva Stewart | Alison Bessell | Thomas Dahlgren | Adrian Glover	1	specimen stored in 80% non-denatured ethanol aqueous solution	Abyssal plain	NORI-D_C5A_BC_375	collected from 0–2cm	Pacific	Clarion Clipperton Zone	The Metals Company exploration area NORI-D	NORI-D	Deployment: BC_375; at Station SPR_042; Cruise C5A; Layer 0–2cm; Site PRZ	USNEL box core	2020-11-21	1900-01-01 06:57:00	1198836.622	582466.9231	10.844	-116.246	4120.53	present	Tammy Horton	identified by morphology	other material	family		Apseudidae sp. [NHM_8784_TH_TAN_1]	Animalia	Arthropoda	Malacostraca	Tanaidacea	Apseudidae					Leach, 1814
NORID_C5A_NHMUK_0714	PreservedSpecimen	en	NOC	DISCOLL	NORI-D	NHM_5482_TH_PYC_1	Helena Wiklund | Guadalupe Bribiesca-Contreras | Regan Drennan | Muriel Rabone | Corie Boolukos | Eva Stewart | Alison Bessell | Thomas Dahlgren | Adrian Glover	1	specimen stored in 80% non-denatured ethanol aqueous solution | DNA voucher stored in buffer	Abyssal plain	NORI-D_C5A_BC_344	collected from 0–2cm	Pacific	Clarion Clipperton Zone	The Metals Company exploration area NORI-D	NORI-D	Deployment: BC_344; at Station STM_006; Cruise C5A; Layer 0–2cm; Site NFE	USNEL box core	2020-11-07	1900-01-01 04:48:00	1144932.11	480715.41	10.3574	-117.176	4277.9	present	Tammy Horton	identified by DNA and morphology	other material	genus		Ascorhynchus sp. [NHM_5900]	Animalia	Arthropoda	Pycnogonida	Pantopoda	Ascorhynchidae	Ascorhynchus				Sars, 1877
NORID_C5A_NHMUK_0715	PreservedSpecimen	en	NOC	DISCOLL	NORI-D	NHM_5516_TH_PYC_1	Helena Wiklund | Guadalupe Bribiesca-Contreras | Regan Drennan | Muriel Rabone | Corie Boolukos | Eva Stewart | Alison Bessell | Thomas Dahlgren | Adrian Glover	1	specimen stored in 80% non-denatured ethanol aqueous solution	Abyssal plain	NORI-D_C5A_BC_345	collected from 0–2cm	Pacific	Clarion Clipperton Zone	The Metals Company exploration area NORI-D	NORI-D	Deployment: BC_345; at Station STM_009; Cruise C5A; Layer 0–2cm; Site NFE	USNEL box core	2020-11-07	1900-01-01 11:37:00	1145348.131	484138.323	10.3612	-117.145	4292.42	present	Tammy Horton	identified by morphology	other material	genus		Ascorhynchus sp. [NHM_5900]	Animalia	Arthropoda	Pycnogonida	Pantopoda	Ascorhynchidae	Ascorhynchus				Sars, 1877
NORID_C5A_NHMUK_0716	PreservedSpecimen	en	NOC	DISCOLL	NORI-D	NHM_5900_TH_PYC_1b	Helena Wiklund | Guadalupe Bribiesca-Contreras | Regan Drennan | Muriel Rabone | Corie Boolukos | Eva Stewart | Alison Bessell | Thomas Dahlgren | Adrian Glover	1	specimen stored in 80% non-denatured ethanol aqueous solution	Abyssal plain	NORI-D_C5A_BC_356	collected from 0–2cm	Pacific	Clarion Clipperton Zone	The Metals Company exploration area NORI-D	NORI-D	Deployment: BC_356; at Station STM_015; Cruise C5A; Layer 0–2cm; Site FFE	USNEL box core	2020-11-12	1900-01-01 08:12:00	1148102.511	485698.2048	10.3861	-117.131	4303.97	present	Tammy Horton	identified by morphology	other material	genus		Ascorhynchus sp. [NHM_5900]	Animalia	Arthropoda	Pycnogonida	Pantopoda	Ascorhynchidae	Ascorhynchus				Sars, 1877
NORID_C5A_NHMUK_0717	PreservedSpecimen	en	NOC	DISCOLL	NORI-D	NHM_5900_TH_PYC_1a	Helena Wiklund | Guadalupe Bribiesca-Contreras | Regan Drennan | Muriel Rabone | Corie Boolukos | Eva Stewart | Alison Bessell | Thomas Dahlgren | Adrian Glover	1	specimen stored in 80% non-denatured ethanol aqueous solution	Abyssal plain	NORI-D_C5A_BC_356	collected from 0–2cm	Pacific	Clarion Clipperton Zone	The Metals Company exploration area NORI-D	NORI-D	Deployment: BC_356; at Station STM_015; Cruise C5A; Layer 0–2cm; Site FFE	USNEL box core	2020-11-12	1900-01-01 08:12:00	1148102.511	485698.2048	10.3861	-117.131	4303.97	present	Tammy Horton	identified by morphology	other material	genus		Ascorhynchus sp. [NHM_5900]	Animalia	Arthropoda	Pycnogonida	Pantopoda	Ascorhynchidae	Ascorhynchus				Sars, 1877
NORID_C5A_NHMUK_0723	PreservedSpecimen	en	NOC	DISCOLL	NORI-D	NHM_8792_TH_PYC_1a	Helena Wiklund | Guadalupe Bribiesca-Contreras | Regan Drennan | Muriel Rabone | Corie Boolukos | Eva Stewart | Alison Bessell | Thomas Dahlgren | Adrian Glover	1	specimen stored in 80% non-denatured ethanol aqueous solution	Abyssal plain	NORI-D_C5A_BC_349	collected from 0–2cm	Pacific	Clarion Clipperton Zone	The Metals Company exploration area NORI-D	NORI-D	Deployment: BC_349; at Station STM_005; Cruise C5A; Layer 0–2cm; Site CTA	USNEL box core	2020-11-09	1900-01-01 02:42:00	1141787.471	478412.2892	10.3289	-117.197	4283.03	present	Tammy Horton	identified by morphology	other material	genus		Ascorhynchus sp. [NHM_5900]	Animalia	Arthropoda	Pycnogonida	Pantopoda	Ascorhynchidae	Ascorhynchus				Sars, 1877
NORID_C5A_NHMUK_0724	PreservedSpecimen	en	NOC	DISCOLL	NORI-D	NHM_8792_TH_PYC_1b	Helena Wiklund | Guadalupe Bribiesca-Contreras | Regan Drennan | Muriel Rabone | Corie Boolukos | Eva Stewart | Alison Bessell | Thomas Dahlgren | Adrian Glover	1	specimen stored in 80% non-denatured ethanol aqueous solution	Abyssal plain	NORI-D_C5A_BC_349	collected from 0–2cm	Pacific	Clarion Clipperton Zone	The Metals Company exploration area NORI-D	NORI-D	Deployment: BC_349; at Station STM_005; Cruise C5A; Layer 0–2cm; Site CTA	USNEL box core	2020-11-09	1900-01-01 02:42:00	1141787.471	478412.2892	10.3289	-117.197	4283.03	present	Tammy Horton	identified by morphology	other material	genus		Ascorhynchus sp. [NHM_5900]	Animalia	Arthropoda	Pycnogonida	Pantopoda	Ascorhynchidae	Ascorhynchus				Sars, 1877
NORID_C5A_NHMUK_0725	PreservedSpecimen	en	NOC	DISCOLL	NORI-D	NHM_8792_TH_PYC_1c	Helena Wiklund | Guadalupe Bribiesca-Contreras | Regan Drennan | Muriel Rabone | Corie Boolukos | Eva Stewart | Alison Bessell | Thomas Dahlgren | Adrian Glover	1	specimen stored in 80% non-denatured ethanol aqueous solution	Abyssal plain	NORI-D_C5A_BC_349	collected from 0–2cm	Pacific	Clarion Clipperton Zone	The Metals Company exploration area NORI-D	NORI-D	Deployment: BC_349; at Station STM_005; Cruise C5A; Layer 0–2cm; Site CTA	USNEL box core	2020-11-09	1900-01-01 02:42:00	1141787.471	478412.2892	10.3289	-117.197	4283.03	present	Tammy Horton	identified by morphology	other material	genus		Ascorhynchus sp. [NHM_5900]	Animalia	Arthropoda	Pycnogonida	Pantopoda	Ascorhynchidae	Ascorhynchus				Sars, 1877
NORID_C5A_NHMUK_0726	PreservedSpecimen	en	NOC	DISCOLL	NORI-D	NHM_8792_TH_PYC_1d	Helena Wiklund | Guadalupe Bribiesca-Contreras | Regan Drennan | Muriel Rabone | Corie Boolukos | Eva Stewart | Alison Bessell | Thomas Dahlgren | Adrian Glover	1	specimen stored in 80% non-denatured ethanol aqueous solution	Abyssal plain	NORI-D_C5A_BC_349	collected from 0–2cm	Pacific	Clarion Clipperton Zone	The Metals Company exploration area NORI-D	NORI-D	Deployment: BC_349; at Station STM_005; Cruise C5A; Layer 0–2cm; Site CTA	USNEL box core	2020-11-09	1900-01-01 02:42:00	1141787.471	478412.2892	10.3289	-117.197	4283.03	present	Tammy Horton	identified by morphology	other material	genus		Ascorhynchus sp. [NHM_5900]	Animalia	Arthropoda	Pycnogonida	Pantopoda	Ascorhynchidae	Ascorhynchus				Sars, 1877
NORID_C5A_NHMUK_0727	PreservedSpecimen	en	NOC	DISCOLL	NORI-D	NHM_8792_TH_PYC_1e	Helena Wiklund | Guadalupe Bribiesca-Contreras | Regan Drennan | Muriel Rabone | Corie Boolukos | Eva Stewart | Alison Bessell | Thomas Dahlgren | Adrian Glover	1	specimen stored in 80% non-denatured ethanol aqueous solution	Abyssal plain	NORI-D_C5A_BC_349	collected from 0–2cm	Pacific	Clarion Clipperton Zone	The Metals Company exploration area NORI-D	NORI-D	Deployment: BC_349; at Station STM_005; Cruise C5A; Layer 0–2cm; Site CTA	USNEL box core	2020-11-09	1900-01-01 02:42:00	1141787.471	478412.2892	10.3289	-117.197	4283.03	present	Tammy Horton	identified by morphology	other material	genus		Ascorhynchus sp. [NHM_5900]	Animalia	Arthropoda	Pycnogonida	Pantopoda	Ascorhynchidae	Ascorhynchus				Sars, 1877
NORID_C5A_NHMUK_0728	PreservedSpecimen	en	NOC	DISCOLL	NORI-D	NHM_8792_TH_PYC_1f	Helena Wiklund | Guadalupe Bribiesca-Contreras | Regan Drennan | Muriel Rabone | Corie Boolukos | Eva Stewart | Alison Bessell | Thomas Dahlgren | Adrian Glover	1	specimen stored in 80% non-denatured ethanol aqueous solution	Abyssal plain	NORI-D_C5A_BC_349	collected from 0–2cm	Pacific	Clarion Clipperton Zone	The Metals Company exploration area NORI-D	NORI-D	Deployment: BC_349; at Station STM_005; Cruise C5A; Layer 0–2cm; Site CTA	USNEL box core	2020-11-09	1900-01-01 02:42:00	1141787.471	478412.2892	10.3289	-117.197	4283.03	present	Tammy Horton	identified by morphology	other material	genus		Ascorhynchus sp. [NHM_5900]	Animalia	Arthropoda	Pycnogonida	Pantopoda	Ascorhynchidae	Ascorhynchus				Sars, 1877
NORID_C5A_NHMUK_0729	PreservedSpecimen	en	NOC	DISCOLL	NORI-D	NHM_8792_TH_PYC_1g	Helena Wiklund | Guadalupe Bribiesca-Contreras | Regan Drennan | Muriel Rabone | Corie Boolukos | Eva Stewart | Alison Bessell | Thomas Dahlgren | Adrian Glover	1	specimen stored in 80% non-denatured ethanol aqueous solution	Abyssal plain	NORI-D_C5A_BC_349	collected from 0–2cm	Pacific	Clarion Clipperton Zone	The Metals Company exploration area NORI-D	NORI-D	Deployment: BC_349; at Station STM_005; Cruise C5A; Layer 0–2cm; Site CTA	USNEL box core	2020-11-09	1900-01-01 02:42:00	1141787.471	478412.2892	10.3289	-117.197	4283.03	present	Tammy Horton	identified by morphology	other material	genus		Ascorhynchus sp. [NHM_5900]	Animalia	Arthropoda	Pycnogonida	Pantopoda	Ascorhynchidae	Ascorhynchus				Sars, 1877
NORID_C5A_NHMUK_0730	PreservedSpecimen	en	NOC	DISCOLL	NORI-D	NHM_8886_TH_PYC_1	Helena Wiklund | Guadalupe Bribiesca-Contreras | Regan Drennan | Muriel Rabone | Corie Boolukos | Eva Stewart | Alison Bessell | Thomas Dahlgren | Adrian Glover	1	specimen stored in 80% non-denatured ethanol aqueous solution	Abyssal plain	NORI-D_C5A_BC_337	collected from 2–5cm	Pacific	Clarion Clipperton Zone	The Metals Company exploration area NORI-D	NORI-D	Deployment: BC_337; at Station SPR_041; Cruise C5A; Layer 2–5cm; Site PRZ	USNEL box core	2020-11-04	1900-01-01 20:55:00	1198959.133	592662.902	10.8449	-116.152	4130.89	present	Tammy Horton	identified by morphology	other material	genus		Ascorhynchus sp. [NHM_5900]	Animalia	Arthropoda	Pycnogonida	Pantopoda	Ascorhynchidae	Ascorhynchus				Sars, 1877
NORID_C5A_NHMUK_0735	PreservedSpecimen	en	NOC	DISCOLL	NORI-D	NHM_6702_TH_PYC_1	Helena Wiklund | Guadalupe Bribiesca-Contreras | Regan Drennan | Muriel Rabone | Corie Boolukos | Eva Stewart | Alison Bessell | Thomas Dahlgren | Adrian Glover	1	specimen stored in 80% non-denatured ethanol aqueous solution	Abyssal plain	NORI-D_C5A_BC_380	collected from 0–2cm	Pacific	Clarion Clipperton Zone	The Metals Company exploration area NORI-D	NORI-D	Deployment: BC_380; at Station STM_054; Cruise C5A; Layer 0–2cm; Site FFW	USNEL box core	2020-11-23	1900-01-01 08:23:00	1144611.304	473187.2167	10.3544	-117.245	4288.53	present	Tammy Horton	identified by morphology	other material	genus		Ascorhynchus sp. indet.	Animalia	Arthropoda	Pycnogonida	Pantopoda	Ascorhynchidae	Ascorhynchus				Sars, 1877
NORID_C5A_NHMUK_0741	PreservedSpecimen	en	NOC	DISCOLL	NORI-D	NHM_5216_TH_CUM_1	Helena Wiklund | Guadalupe Bribiesca-Contreras | Regan Drennan | Muriel Rabone | Corie Boolukos | Eva Stewart | Alison Bessell | Thomas Dahlgren | Adrian Glover	1	specimen stored in 80% non-denatured ethanol aqueous solution | DNA voucher stored in buffer	Abyssal plain	NORI-D_C5A_BC_335	collected from topwater	Pacific	Clarion Clipperton Zone	The Metals Company exploration area NORI-D	NORI-D	Deployment: BC_335; at Station SPR_034; Cruise C5A; Layer topwater; Site PRZ	USNEL box core	2020-11-02	1900-01-01 16:18:00	1212909.391	591192.5897	10.9711	-116.165	4234.29	present	Tammy Horton	identified by DNA and morphology	other material	genus		Atlantistylis sp. [NHM_5216_TH_CUM_1]	Animalia	Arthropoda	Malacostraca	Cumacea	Diastylidae	Atlantistylis				Reyss, 1975
NORID_C5A_NHMUK_0746	PreservedSpecimen	en	NHMUK	ZOO	NORI-D	NHM_5950	Helena Wiklund | Guadalupe Bribiesca-Contreras | Regan Drennan | Muriel Rabone | Corie Boolukos | Eva Stewart | Alison Bessell | Thomas Dahlgren | Adrian Glover	1	specimen stored in 80% non-denatured ethanol aqueous solution | DNA voucher stored in buffer	Abyssal plain	NORI-D_C5A_BC_357	collected from 2–5cm	Pacific	Clarion Clipperton Zone	The Metals Company exploration area NORI-D	NORI-D	Deployment: BC_357; at Station STM_014; Cruise C5A; Layer 2–5cm; Site FFE	USNEL box core	2020-11-12	1900-01-01 15:20:00	1147184.662	483905.5827	10.3778	-117.147	4312.33	present	Helena Wiklund | Lenka Nealova	identified by DNA and morphology	other material	genus		Aurospio sp. [NHM_091]	Animalia	Annelida	Polychaeta	Spionida	Spionidae	Aurospio				Maciolek, 1981
NORID_C5A_NHMUK_0752	PreservedSpecimen	en	NHMUK	ZOO	NORI-D	NHM_8778_HW06	Helena Wiklund | Guadalupe Bribiesca-Contreras | Regan Drennan | Muriel Rabone | Corie Boolukos | Eva Stewart | Alison Bessell | Thomas Dahlgren | Adrian Glover	1	specimen stored in 80% non-denatured ethanol aqueous solution | DNA voucher stored in buffer	Abyssal plain	NORI-D_C5A_BC_357	collected from 0–2cm	Pacific	Clarion Clipperton Zone	The Metals Company exploration area NORI-D	NORI-D	Deployment: BC_357; at Station STM_014; Cruise C5A; Layer 0–2cm; Site FFE	USNEL box core	2020-11-12	1900-01-01 15:20:00	1147184.662	483905.5827	10.3778	-117.147	4312.33	present	Helena Wiklund | Lenka Nealova	identified by DNA and morphology	other material	genus		Aurospio sp. [NHM_091]	Animalia	Annelida	Polychaeta	Spionida	Spionidae	Aurospio				Maciolek, 1981
NORID_C5A_NHMUK_0753	PreservedSpecimen	en	NHMUK	ZOO	NORI-D	NHM_8781_HW04	Helena Wiklund | Guadalupe Bribiesca-Contreras | Regan Drennan | Muriel Rabone | Corie Boolukos | Eva Stewart | Alison Bessell | Thomas Dahlgren | Adrian Glover	1	specimen stored in 80% non-denatured ethanol aqueous solution	Abyssal plain	NORI-D_C5A_BC_356	collected from 2–5cm	Pacific	Clarion Clipperton Zone	The Metals Company exploration area NORI-D	NORI-D	Deployment: BC_356; at Station STM_015; Cruise C5A; Layer 2–5cm; Site FFE	USNEL box core	2020-11-12	1900-01-01 08:12:00	1148102.511	485698.2048	10.3861	-117.131	4303.97	present	Helena Wiklund | Lenka Nealova	identified by DNA and morphology	other material	genus		Aurospio sp. [NHM_091]	Animalia	Annelida	Polychaeta	Spionida	Spionidae	Aurospio				Maciolek, 1981
NORID_C5A_NHMUK_0754	PreservedSpecimen	en	NHMUK	ZOO	NORI-D	NHM_8789_HW09	Helena Wiklund | Guadalupe Bribiesca-Contreras | Regan Drennan | Muriel Rabone | Corie Boolukos | Eva Stewart | Alison Bessell | Thomas Dahlgren | Adrian Glover	1	specimen stored in 80% non-denatured ethanol aqueous solution | DNA voucher stored in buffer	Abyssal plain	NORI-D_C5A_BC_341	collected from 0–2cm	Pacific	Clarion Clipperton Zone	The Metals Company exploration area NORI-D	NORI-D	Deployment: BC_341; at Station STM_001; Cruise C5A; Layer 0–2cm; Site CTA	USNEL box core	2020-11-06	1900-01-01 14:18:00	1142437.456	480912.158	10.3348	-117.174	4287.3	present	Helena Wiklund | Lenka Nealova	identified by DNA and morphology	other material	genus		Aurospio sp. [NHM_091]	Animalia	Annelida	Polychaeta	Spionida	Spionidae	Aurospio				Maciolek, 1981
NORID_C5A_NHMUK_0755	PreservedSpecimen	en	NHMUK	ZOO	NORI-D	NHM_8805_LN01	Helena Wiklund | Guadalupe Bribiesca-Contreras | Regan Drennan | Muriel Rabone | Corie Boolukos | Eva Stewart | Alison Bessell | Thomas Dahlgren | Adrian Glover	1	specimen stored in 80% non-denatured ethanol aqueous solution	Abyssal plain	NORI-D_C5A_BC_352	collected from 2–5cm	Pacific	Clarion Clipperton Zone	The Metals Company exploration area NORI-D	NORI-D	Deployment: BC_352; at Station STM_008; Cruise C5A; Layer 2–5cm; Site NFE	USNEL box core	2020-11-10	1900-01-01 04:06:00	1143935.236	482995.4357	10.3484	-117.155	4286.99	present	Helena Wiklund | Lenka Nealova	identified by morphology	other material	genus		Aurospio sp. [NHM_091]	Animalia	Annelida	Polychaeta	Spionida	Spionidae	Aurospio				Maciolek, 1981
NORID_C5A_NHMUK_0756	PreservedSpecimen	en	NHMUK	ZOO	NORI-D	NHM_8891_HW05	Helena Wiklund | Guadalupe Bribiesca-Contreras | Regan Drennan | Muriel Rabone | Corie Boolukos | Eva Stewart | Alison Bessell | Thomas Dahlgren | Adrian Glover	1	specimen stored in 80% non-denatured ethanol aqueous solution | DNA voucher stored in buffer	Abyssal plain	NORI-D_C5A_BC_345	collected from 0–2cm	Pacific	Clarion Clipperton Zone	The Metals Company exploration area NORI-D	NORI-D	Deployment: BC_345; at Station STM_009; Cruise C5A; Layer 0–2cm; Site NFE	USNEL box core	2020-11-07	1900-01-01 11:37:00	1145348.131	484138.323	10.3612	-117.145	4292.42	present	Helena Wiklund	identified by DNA and morphology	other material	genus		Aurospio sp. [NHM_091]	Animalia	Annelida	Polychaeta	Spionida	Spionidae	Aurospio				Maciolek, 1981
NORID_C5A_NHMUK_0757	PreservedSpecimen	en	NHMUK	ZOO	NORI-D	NHM_8892_HW04	Helena Wiklund | Guadalupe Bribiesca-Contreras | Regan Drennan | Muriel Rabone | Corie Boolukos | Eva Stewart | Alison Bessell | Thomas Dahlgren | Adrian Glover	1	specimen stored in 80% non-denatured ethanol aqueous solution | DNA voucher stored in buffer	Abyssal plain	NORI-D_C5A_BC_345	collected from 2–5cm	Pacific	Clarion Clipperton Zone	The Metals Company exploration area NORI-D	NORI-D	Deployment: BC_345; at Station STM_009; Cruise C5A; Layer 2–5cm; Site NFE	USNEL box core	2020-11-07	1900-01-01 11:37:00	1145348.131	484138.323	10.3612	-117.145	4292.42	present	Helena Wiklund	identified by DNA and morphology	other material	genus		Aurospio sp. [NHM_091]	Animalia	Annelida	Polychaeta	Spionida	Spionidae	Aurospio				Maciolek, 1981
NORID_C5A_NHMUK_0758	PreservedSpecimen	en	NHMUK	ZOO	NORI-D	NHM_8898A	Helena Wiklund | Guadalupe Bribiesca-Contreras | Regan Drennan | Muriel Rabone | Corie Boolukos | Eva Stewart | Alison Bessell | Thomas Dahlgren | Adrian Glover	1	specimen stored in 80% non-denatured ethanol aqueous solution	Abyssal plain	NORI-D_C5A_BC_334	collected from 2–5cm	Pacific	Clarion Clipperton Zone	The Metals Company exploration area NORI-D	NORI-D	Deployment: BC_334; at Station SPR_044; Cruise C5A; Layer 2–5cm; Site PRZ	USNEL box core	2020-11-01	1900-01-01 23:26:00	1213184.928	570542.0506	10.974	-116.354	4245.38	present	Helena Wiklund | Lenka Nealova	identified by morphology	other material	genus		Aurospio sp. [NHM_091]	Animalia	Annelida	Polychaeta	Spionida	Spionidae	Aurospio				Maciolek, 1981
NORID_C5A_NHMUK_0759	PreservedSpecimen	en	NHMUK	ZOO	NORI-D	NHM_8899A	Helena Wiklund | Guadalupe Bribiesca-Contreras | Regan Drennan | Muriel Rabone | Corie Boolukos | Eva Stewart | Alison Bessell | Thomas Dahlgren | Adrian Glover	1	specimen stored in 80% non-denatured ethanol aqueous solution	Abyssal plain	NORI-D_C5A_BC_334	collected from 5–10cm	Pacific	Clarion Clipperton Zone	The Metals Company exploration area NORI-D	NORI-D	Deployment: BC_334; at Station SPR_044; Cruise C5A; Layer 5–10cm; Site PRZ	USNEL box core	2020-11-01	1900-01-01 23:26:00	1213184.928	570542.0506	10.974	-116.354	4245.38	present	Helena Wiklund | Lenka Nealova	identified by morphology	other material	genus		Aurospio sp. [NHM_091]	Animalia	Annelida	Polychaeta	Spionida	Spionidae	Aurospio				Maciolek, 1981
NORID_C5A_NHMUK_0779	PreservedSpecimen	en	NHMUK	ZOO	NORI-D	NHM_8888_HW07	Helena Wiklund | Guadalupe Bribiesca-Contreras | Regan Drennan | Muriel Rabone | Corie Boolukos | Eva Stewart | Alison Bessell | Thomas Dahlgren | Adrian Glover	1	specimen stored in 80% non-denatured ethanol aqueous solution | DNA voucher stored in buffer	Abyssal plain	NORI-D_C5A_BC_344	collected from 0–2cm	Pacific	Clarion Clipperton Zone	The Metals Company exploration area NORI-D	NORI-D	Deployment: BC_344; at Station STM_006; Cruise C5A; Layer 0–2cm; Site NFE	USNEL box core	2020-11-07	1900-01-01 04:48:00	1144932.11	480715.41	10.3574	-117.176	4277.9	present	Helena Wiklund	identified by DNA and morphology	other material	genus		Aurospio sp. [NHM_2186]	Animalia	Annelida	Polychaeta	Spionida	Spionidae	Aurospio				Maciolek, 1981
NORID_C5A_NHMUK_0780	PreservedSpecimen	en	NOC	DISCOLL	NORI-D	NHM_5412_TH_ISO_4a	Helena Wiklund | Guadalupe Bribiesca-Contreras | Regan Drennan | Muriel Rabone | Corie Boolukos | Eva Stewart | Alison Bessell | Thomas Dahlgren | Adrian Glover	1	specimen stored in 80% non-denatured ethanol aqueous solution	Abyssal plain	NORI-D_C5A_BC_341	collected from 0–2cm	Pacific	Clarion Clipperton Zone	The Metals Company exploration area NORI-D	NORI-D	Deployment: BC_341; at Station STM_001; Cruise C5A; Layer 0–2cm; Site CTA	USNEL box core	2020-11-06	1900-01-01 14:18:00	1142437.456	480912.158	10.3348	-117.174	4287.3	present	Tammy Horton | Georgina Valls Domedel	identified by morphology	other material	genus		Austroniscus sp. [NHM_5412_TH_ISO_4a]	Animalia	Arthropoda	Malacostraca	Isopoda	Nannoniscidae	Austroniscus				Vanhöffen, 1914
NORID_C5A_NHMUK_0781	PreservedSpecimen	en	NOC	DISCOLL	NORI-D	NHM_5412_TH_ISO_4b	Helena Wiklund | Guadalupe Bribiesca-Contreras | Regan Drennan | Muriel Rabone | Corie Boolukos | Eva Stewart | Alison Bessell | Thomas Dahlgren | Adrian Glover	1	specimen stored in 80% non-denatured ethanol aqueous solution	Abyssal plain	NORI-D_C5A_BC_341	collected from 0–2cm	Pacific	Clarion Clipperton Zone	The Metals Company exploration area NORI-D	NORI-D	Deployment: BC_341; at Station STM_001; Cruise C5A; Layer 0–2cm; Site CTA	USNEL box core	2020-11-06	1900-01-01 14:18:00	1142437.456	480912.158	10.3348	-117.174	4287.3	present	Tammy Horton | Georgina Valls Domedel	identified by morphology	other material	genus		Austroniscus sp. [NHM_5412_TH_ISO_4a]	Animalia	Arthropoda	Malacostraca	Isopoda	Nannoniscidae	Austroniscus				Vanhöffen, 1914
NORID_C5A_NHMUK_0782	PreservedSpecimen	en	NOC	DISCOLL	NORI-D	NHM_5520_TH_ISO_1	Helena Wiklund | Guadalupe Bribiesca-Contreras | Regan Drennan | Muriel Rabone | Corie Boolukos | Eva Stewart | Alison Bessell | Thomas Dahlgren | Adrian Glover	1	specimen stored in 80% non-denatured ethanol aqueous solution	Abyssal plain	NORI-D_C5A_BC_345	collected from 0–2cm	Pacific	Clarion Clipperton Zone	The Metals Company exploration area NORI-D	NORI-D	Deployment: BC_345; at Station STM_009; Cruise C5A; Layer 0–2cm; Site NFE	USNEL box core	2020-11-07	1900-01-01 11:37:00	1145348.131	484138.323	10.3612	-117.145	4292.42	present	Tammy Horton	identified by morphology	other material	genus		Austroniscus sp. [NHM_6024_TH_ISO_2]	Animalia	Arthropoda	Malacostraca	Isopoda	Nannoniscidae	Austroniscus				Vanhöffen, 1914
NORID_C5A_NHMUK_0783	PreservedSpecimen	en	NOC	DISCOLL	NORI-D	NHM_6024_TH_ISO_2	Helena Wiklund | Guadalupe Bribiesca-Contreras | Regan Drennan | Muriel Rabone | Corie Boolukos | Eva Stewart | Alison Bessell | Thomas Dahlgren | Adrian Glover	1	specimen stored in 80% non-denatured ethanol aqueous solution	Abyssal plain	NORI-D_C5A_BC_360	collected from 0–2cm	Pacific	Clarion Clipperton Zone	The Metals Company exploration area NORI-D	NORI-D	Deployment: BC_360; at Station STM_007; Cruise C5A; Layer 0–2cm; Site NFE	USNEL box core	2020-11-13	1900-01-01 20:49:00	1144978.107	482586.2033	10.3578	-117.159	4281.85	present	Tammy Horton | Georgina Valls Domedel	identified by morphology	other material	genus		Austroniscus sp. [NHM_6024_TH_ISO_2]	Animalia	Arthropoda	Malacostraca	Isopoda	Nannoniscidae	Austroniscus				Vanhöffen, 1914
NORID_C5A_NHMUK_0786	PreservedSpecimen	en	NOC	DISCOLL	NORI-D	NHM_8778_TH_ISO_3	Helena Wiklund | Guadalupe Bribiesca-Contreras | Regan Drennan | Muriel Rabone | Corie Boolukos | Eva Stewart | Alison Bessell | Thomas Dahlgren | Adrian Glover	1	specimen stored in 80% non-denatured ethanol aqueous solution	Abyssal plain	NORI-D_C5A_BC_357	collected from 0–2cm	Pacific	Clarion Clipperton Zone	The Metals Company exploration area NORI-D	NORI-D	Deployment: BC_357; at Station STM_014; Cruise C5A; Layer 0–2cm; Site FFE	USNEL box core	2020-11-12	1900-01-01 15:20:00	1147184.662	483905.5827	10.3778	-117.147	4312.33	present	Tammy Horton | Georgina Valls Domedel	identified by morphology	other material	genus		Austroniscus sp. [NHM_6024_TH_ISO_2]	Animalia	Arthropoda	Malacostraca	Isopoda	Nannoniscidae	Austroniscus				Vanhöffen, 1914
NORID_C5A_NHMUK_0791	PreservedSpecimen	en	NOC	DISCOLL	NORI-D	NHM_8892_TH_ISO_1	Helena Wiklund | Guadalupe Bribiesca-Contreras | Regan Drennan | Muriel Rabone | Corie Boolukos | Eva Stewart | Alison Bessell | Thomas Dahlgren | Adrian Glover	1	specimen stored in 80% non-denatured ethanol aqueous solution	Abyssal plain	NORI-D_C5A_BC_345	collected from 2–5cm	Pacific	Clarion Clipperton Zone	The Metals Company exploration area NORI-D	NORI-D	Deployment: BC_345; at Station STM_009; Cruise C5A; Layer 2–5cm; Site NFE	USNEL box core	2020-11-07	1900-01-01 11:37:00	1145348.131	484138.323	10.3612	-117.145	4292.42	present	Georgina Valls Domedel	identified by morphology	other material	genus		Austroniscus sp. [NHM_9342_TH_ISO_1]	Animalia	Arthropoda	Malacostraca	Isopoda	Nannoniscidae	Austroniscus				Vanhöffen, 1914
NORID_C5A_NHMUK_0804	PreservedSpecimen	en	NHMUK	ZOO	NORI-D	NHM_8788_HW01	Helena Wiklund | Guadalupe Bribiesca-Contreras | Regan Drennan | Muriel Rabone | Corie Boolukos | Eva Stewart | Alison Bessell | Thomas Dahlgren | Adrian Glover	1	specimen stored in 80% non-denatured ethanol aqueous solution | DNA voucher stored in buffer	Abyssal plain	NORI-D_C5A_BC_370	collected from 5–10cm	Pacific	Clarion Clipperton Zone	The Metals Company exploration area NORI-D	NORI-D	Deployment: BC_370; at Station STM_012; Cruise C5A; Layer 5–10cm; Site FFE	USNEL box core	2020-11-17	1900-01-01 20:05:00	1147313.879	483194.7208	10.3789	-117.154	4305.63	present	Helena Wiklund | Lenka Nealova	identified by DNA and morphology	other material	species		Bathyfauvelia glacigena	Animalia	Annelida	Polychaeta	Phyllodocida	Polynoidae	Bathyfauvelia		glacigena		Bonifácio & Menot, 2018
NORID_C5A_NHMUK_0805	PreservedSpecimen	en	NHMUK	ZOO	NORI-D	NHM_8788_HW06	Helena Wiklund | Guadalupe Bribiesca-Contreras | Regan Drennan | Muriel Rabone | Corie Boolukos | Eva Stewart | Alison Bessell | Thomas Dahlgren | Adrian Glover	1	specimen stored in 80% non-denatured ethanol aqueous solution | DNA voucher stored in buffer	Abyssal plain	NORI-D_C5A_BC_370	collected from 5–10cm	Pacific	Clarion Clipperton Zone	The Metals Company exploration area NORI-D	NORI-D	Deployment: BC_370; at Station STM_012; Cruise C5A; Layer 5–10cm; Site FFE	USNEL box core	2020-11-17	1900-01-01 20:05:00	1147313.879	483194.7208	10.3789	-117.154	4305.63	present	Helena Wiklund | Lenka Nealova	identified by DNA and morphology	other material	species		Bathyfauvelia glacigena	Animalia	Annelida	Polychaeta	Phyllodocida	Polynoidae	Bathyfauvelia		glacigena		Bonifácio & Menot, 2018
NORID_C5A_NHMUK_0812	PreservedSpecimen	en	NHMUK	ZOO	NORI-D	NHM_5219	Helena Wiklund | Guadalupe Bribiesca-Contreras | Regan Drennan | Muriel Rabone | Corie Boolukos | Eva Stewart | Alison Bessell | Thomas Dahlgren | Adrian Glover	1	specimen stored in 80% non-denatured ethanol aqueous solution | DNA voucher stored in buffer	Abyssal plain	NORI-D_C5A_BC_335	collected from 0–2cm	Pacific	Clarion Clipperton Zone	The Metals Company exploration area NORI-D	NORI-D	Deployment: BC_335; at Station SPR_034; Cruise C5A; Layer 0–2cm; Site PRZ	USNEL box core	2020-11-02	1900-01-01 16:18:00	1212909.391	591192.5897	10.9711	-116.165	4234.29	present	Helena Wiklund | Lenka Nealova	identified by DNA and morphology	other material	species	cf.	Bathyglycinde cf. profunda	Animalia	Annelida	Polychaeta	Phyllodocida	Goniadidae	Bathyglycinde		profunda		(Hartman & Fauchald, 1971)
NORID_C5A_NHMUK_0813	PreservedSpecimen	en	NHMUK	ZOO	NORI-D	NHM_5257	Helena Wiklund | Guadalupe Bribiesca-Contreras | Regan Drennan | Muriel Rabone | Corie Boolukos | Eva Stewart | Alison Bessell | Thomas Dahlgren | Adrian Glover	1	specimen stored in 80% non-denatured ethanol aqueous solution | DNA voucher stored in buffer	Abyssal plain	NORI-D_C5A_BC_337	collected from 0–2cm	Pacific	Clarion Clipperton Zone	The Metals Company exploration area NORI-D	NORI-D	Deployment: BC_337; at Station SPR_041; Cruise C5A; Layer 0–2cm; Site PRZ	USNEL box core	2020-11-04	1900-01-01 20:55:00	1198959.133	592662.902	10.8449	-116.152	4130.89	present	Helena Wiklund | Lenka Nealova	identified by DNA and morphology	other material	species	cf.	Bathyglycinde cf. profunda	Animalia	Annelida	Polychaeta	Phyllodocida	Goniadidae	Bathyglycinde		profunda		(Hartman & Fauchald, 1971)
NORID_C5A_NHMUK_0814	PreservedSpecimen	en	NHMUK	ZOO	NORI-D	NHM_5466	Helena Wiklund | Guadalupe Bribiesca-Contreras | Regan Drennan | Muriel Rabone | Corie Boolukos | Eva Stewart | Alison Bessell | Thomas Dahlgren | Adrian Glover	1	specimen stored in 80% non-denatured ethanol aqueous solution | DNA voucher stored in buffer	Abyssal plain	NORI-D_C5A_BC_344	collected from 0–2cm	Pacific	Clarion Clipperton Zone	The Metals Company exploration area NORI-D	NORI-D	Deployment: BC_344; at Station STM_006; Cruise C5A; Layer 0–2cm; Site NFE	USNEL box core	2020-11-07	1900-01-01 04:48:00	1144932.11	480715.41	10.3574	-117.176	4277.9	present	Helena Wiklund	identified by DNA and morphology	other material	species	cf.	Bathyglycinde cf. profunda	Animalia	Annelida	Polychaeta	Phyllodocida	Goniadidae	Bathyglycinde		profunda		(Hartman & Fauchald, 1971)
NORID_C5A_NHMUK_0815	PreservedSpecimen	en	NHMUK	ZOO	NORI-D	NHM_5639	Helena Wiklund | Guadalupe Bribiesca-Contreras | Regan Drennan | Muriel Rabone | Corie Boolukos | Eva Stewart | Alison Bessell | Thomas Dahlgren | Adrian Glover	1	specimen stored in 80% non-denatured ethanol aqueous solution | DNA voucher stored in buffer	Abyssal plain	NORI-D_C5A_BC_349	collected from 0–2cm	Pacific	Clarion Clipperton Zone	The Metals Company exploration area NORI-D	NORI-D	Deployment: BC_349; at Station STM_005; Cruise C5A; Layer 0–2cm; Site CTA	USNEL box core	2020-11-09	1900-01-01 02:42:00	1141787.471	478412.2892	10.3289	-117.197	4283.03	present	Helena Wiklund | Lenka Nealova	identified by DNA and morphology	other material	species	cf.	Bathyglycinde cf. profunda	Animalia	Annelida	Polychaeta	Phyllodocida	Goniadidae	Bathyglycinde		profunda		(Hartman & Fauchald, 1971)
NORID_C5A_NHMUK_0816	PreservedSpecimen	en	NHMUK	ZOO	NORI-D	NHM_5762	Helena Wiklund | Guadalupe Bribiesca-Contreras | Regan Drennan | Muriel Rabone | Corie Boolukos | Eva Stewart | Alison Bessell | Thomas Dahlgren | Adrian Glover	1	specimen stored in 80% non-denatured ethanol aqueous solution | DNA voucher stored in buffer	Abyssal plain	NORI-D_C5A_BC_352	collected from 0–2cm	Pacific	Clarion Clipperton Zone	The Metals Company exploration area NORI-D	NORI-D	Deployment: BC_352; at Station STM_008; Cruise C5A; Layer 0–2cm; Site NFE	USNEL box core	2020-11-10	1900-01-01 04:06:00	1143935.236	482995.4357	10.3484	-117.155	4286.99	present	Helena Wiklund | Lenka Nealova	identified by DNA and morphology	other material	species	cf.	Bathyglycinde cf. profunda	Animalia	Annelida	Polychaeta	Phyllodocida	Goniadidae	Bathyglycinde		profunda		(Hartman & Fauchald, 1971)
NORID_C5A_NHMUK_0817	PreservedSpecimen	en	NHMUK	ZOO	NORI-D	NHM_6497	Helena Wiklund | Guadalupe Bribiesca-Contreras | Regan Drennan | Muriel Rabone | Corie Boolukos | Eva Stewart | Alison Bessell | Thomas Dahlgren | Adrian Glover	1	specimen stored in 80% non-denatured ethanol aqueous solution | DNA voucher stored in buffer	Abyssal plain	NORI-D_C5A_BC_375	collected from 0–2cm	Pacific	Clarion Clipperton Zone	The Metals Company exploration area NORI-D	NORI-D	Deployment: BC_375; at Station SPR_042; Cruise C5A; Layer 0–2cm; Site PRZ	USNEL box core	2020-11-21	1900-01-01 06:57:00	1198836.622	582466.9231	10.844	-116.246	4120.53	present	Helena Wiklund | Lenka Nealova	identified by DNA and morphology	other material	species	cf.	Bathyglycinde cf. profunda	Animalia	Annelida	Polychaeta	Phyllodocida	Goniadidae	Bathyglycinde		profunda		(Hartman & Fauchald, 1971)
NORID_C5A_NHMUK_0818	PreservedSpecimen	en	NHMUK	ZOO	NORI-D	NHM_6710	Helena Wiklund | Guadalupe Bribiesca-Contreras | Regan Drennan | Muriel Rabone | Corie Boolukos | Eva Stewart | Alison Bessell | Thomas Dahlgren | Adrian Glover	1	specimen stored in 80% non-denatured ethanol aqueous solution | DNA voucher stored in buffer	Abyssal plain	NORI-D_C5A_BC_380	collected from 0–2cm	Pacific	Clarion Clipperton Zone	The Metals Company exploration area NORI-D	NORI-D	Deployment: BC_380; at Station STM_054; Cruise C5A; Layer 0–2cm; Site FFW	USNEL box core	2020-11-23	1900-01-01 08:23:00	1144611.304	473187.2167	10.3544	-117.245	4288.53	present	Helena Wiklund | Lenka Nealova	identified by DNA and morphology	other material	species	cf.	Bathyglycinde cf. profunda	Animalia	Annelida	Polychaeta	Phyllodocida	Goniadidae	Bathyglycinde		profunda		(Hartman & Fauchald, 1971)
NORID_C5A_NHMUK_0834	PreservedSpecimen	en	NHMUK	ZOO	NORI-D	NHM_8795_HW05	Helena Wiklund | Guadalupe Bribiesca-Contreras | Regan Drennan | Muriel Rabone | Corie Boolukos | Eva Stewart | Alison Bessell | Thomas Dahlgren | Adrian Glover	1	specimen stored in 80% non-denatured ethanol aqueous solution | DNA voucher stored in buffer	Abyssal plain	NORI-D_C5A_BC_339	collected from 0–2cm	Pacific	Clarion Clipperton Zone	The Metals Company exploration area NORI-D	NORI-D	Deployment: BC_339; at Station STM_003; Cruise C5A; Layer 0–2cm; Site CTA	USNEL box core	2020-11-05	1900-01-01 22:28:00	1141081.21	479497.476	10.3226	-117.187	4278.48	present	Helena Wiklund | Lenka Nealova	identified by DNA and morphology	other material	species	cf.	Bathyglycinde cf. profunda	Animalia	Annelida	Polychaeta	Phyllodocida	Goniadidae	Bathyglycinde		profunda		(Hartman & Fauchald, 1971)
NORID_C5A_NHMUK_0835	PreservedSpecimen	en	NHMUK	ZOO	NORI-D	NHM_8805_HW01	Helena Wiklund | Guadalupe Bribiesca-Contreras | Regan Drennan | Muriel Rabone | Corie Boolukos | Eva Stewart | Alison Bessell | Thomas Dahlgren | Adrian Glover	1	specimen stored in 80% non-denatured ethanol aqueous solution | DNA voucher stored in buffer	Abyssal plain	NORI-D_C5A_BC_352	collected from 2–5cm	Pacific	Clarion Clipperton Zone	The Metals Company exploration area NORI-D	NORI-D	Deployment: BC_352; at Station STM_008; Cruise C5A; Layer 2–5cm; Site NFE	USNEL box core	2020-11-10	1900-01-01 04:06:00	1143935.236	482995.4357	10.3484	-117.155	4286.99	present	Helena Wiklund | Lenka Nealova	identified by DNA and morphology	other material	species	cf.	Bathyglycinde cf. profunda	Animalia	Annelida	Polychaeta	Phyllodocida	Goniadidae	Bathyglycinde		profunda		(Hartman & Fauchald, 1971)
NORID_C5A_NHMUK_0836	PreservedSpecimen	en	NHMUK	ZOO	NORI-D	NHM_8855_LN02	Helena Wiklund | Guadalupe Bribiesca-Contreras | Regan Drennan | Muriel Rabone | Corie Boolukos | Eva Stewart | Alison Bessell | Thomas Dahlgren | Adrian Glover	1	specimen stored in 80% non-denatured ethanol aqueous solution	Abyssal plain	NORI-D_C5A_BC_328	collected from 0–2cm	Pacific	Clarion Clipperton Zone	The Metals Company exploration area NORI-D	NORI-D	Deployment: BC_328; at Station SPR_033; Cruise C5A; Layer 0–2cm; Site PRZ	USNEL box core	2020-10-30	1900-01-01 22:21:00	1208171.692	580489.6867	10.9285	-116.263	4256.63	present	Helena Wiklund | Lenka Nealova	identified by morphology	other material	species	cf.	Bathyglycinde cf. profunda	Animalia	Annelida	Polychaeta	Phyllodocida	Goniadidae	Bathyglycinde		profunda		(Hartman & Fauchald, 1971)
NORID_C5A_NHMUK_0837	PreservedSpecimen	en	NHMUK	ZOO	NORI-D	NHM_8873_LN02	Helena Wiklund | Guadalupe Bribiesca-Contreras | Regan Drennan | Muriel Rabone | Corie Boolukos | Eva Stewart | Alison Bessell | Thomas Dahlgren | Adrian Glover	1	specimen stored in 80% non-denatured ethanol aqueous solution	Abyssal plain	NORI-D_C5A_BC_335	collected from 0–2cm	Pacific	Clarion Clipperton Zone	The Metals Company exploration area NORI-D	NORI-D	Deployment: BC_335; at Station SPR_034; Cruise C5A; Layer 0–2cm; Site PRZ	USNEL box core	2020-11-02	1900-01-01 16:18:00	1212909.391	591192.5897	10.9711	-116.165	4234.29	present	Helena Wiklund | Lenka Nealova	identified by morphology	other material	species	cf.	Bathyglycinde cf. profunda	Animalia	Annelida	Polychaeta	Phyllodocida	Goniadidae	Bathyglycinde		profunda		(Hartman & Fauchald, 1971)
NORID_C5A_NHMUK_0838	PreservedSpecimen	en	NHMUK	ZOO	NORI-D	NHM_8885_LN05	Helena Wiklund | Guadalupe Bribiesca-Contreras | Regan Drennan | Muriel Rabone | Corie Boolukos | Eva Stewart | Alison Bessell | Thomas Dahlgren | Adrian Glover	1	specimen stored in 80% non-denatured ethanol aqueous solution	Abyssal plain	NORI-D_C5A_BC_337	collected from 0–2cm	Pacific	Clarion Clipperton Zone	The Metals Company exploration area NORI-D	NORI-D	Deployment: BC_337; at Station SPR_041; Cruise C5A; Layer 0–2cm; Site PRZ	USNEL box core	2020-11-04	1900-01-01 20:55:00	1198959.133	592662.902	10.8449	-116.152	4130.89	present	Helena Wiklund | Lenka Nealova	identified by morphology	other material	species	cf.	Bathyglycinde cf. profunda	Animalia	Annelida	Polychaeta	Phyllodocida	Goniadidae	Bathyglycinde		profunda		(Hartman & Fauchald, 1971)
NORID_C5A_NHMUK_0839	PreservedSpecimen	en	NHMUK	ZOO	NORI-D	NHM_8892_HW05	Helena Wiklund | Guadalupe Bribiesca-Contreras | Regan Drennan | Muriel Rabone | Corie Boolukos | Eva Stewart | Alison Bessell | Thomas Dahlgren | Adrian Glover	1	specimen stored in 80% non-denatured ethanol aqueous solution | DNA voucher stored in buffer	Abyssal plain	NORI-D_C5A_BC_345	collected from 2–5cm	Pacific	Clarion Clipperton Zone	The Metals Company exploration area NORI-D	NORI-D	Deployment: BC_345; at Station STM_009; Cruise C5A; Layer 2–5cm; Site NFE	USNEL box core	2020-11-07	1900-01-01 11:37:00	1145348.131	484138.323	10.3612	-117.145	4292.42	present	Helena Wiklund	identified by DNA and morphology	other material	species	cf.	Bathyglycinde cf. profunda	Animalia	Annelida	Polychaeta	Phyllodocida	Goniadidae	Bathyglycinde		profunda		(Hartman & Fauchald, 1971)
NORID_C5A_NHMUK_0840	PreservedSpecimen	en	NHMUK	ZOO	NORI-D	NHM_8897_LN03	Helena Wiklund | Guadalupe Bribiesca-Contreras | Regan Drennan | Muriel Rabone | Corie Boolukos | Eva Stewart | Alison Bessell | Thomas Dahlgren | Adrian Glover	1	specimen stored in 80% non-denatured ethanol aqueous solution	Abyssal plain	NORI-D_C5A_BC_334	collected from 0–2cm	Pacific	Clarion Clipperton Zone	The Metals Company exploration area NORI-D	NORI-D	Deployment: BC_334; at Station SPR_044; Cruise C5A; Layer 0–2cm; Site PRZ	USNEL box core	2020-11-01	1900-01-01 23:26:00	1213184.928	570542.0506	10.974	-116.354	4245.38	present	Helena Wiklund | Lenka Nealova	identified by morphology	other material	species	cf.	Bathyglycinde cf. profunda	Animalia	Annelida	Polychaeta	Phyllodocida	Goniadidae	Bathyglycinde		profunda		(Hartman & Fauchald, 1971)
NORID_C5A_NHMUK_0863	PreservedSpecimen	en	NHMUK	ZOO	NORI-D	NHM_6327B	Helena Wiklund | Guadalupe Bribiesca-Contreras | Regan Drennan | Muriel Rabone | Corie Boolukos | Eva Stewart | Alison Bessell | Thomas Dahlgren | Adrian Glover	1	specimen stored in 80% non-denatured ethanol aqueous solution	Abyssal plain	NORI-D_C5A_BC_370	collected from 0–2cm	Pacific	Clarion Clipperton Zone	The Metals Company exploration area NORI-D	NORI-D	Deployment: BC_370; at Station STM_012; Cruise C5A; Layer 0–2cm; Site FFE	USNEL box core	2020-11-17	1900-01-01 20:05:00	1147313.879	483194.7208	10.3789	-117.154	4305.63	present	Helena Wiklund	identified by DNA and morphology	other material	species		Bathyspinula calcar	Animalia	Mollusca	Bivalvia	Nuculanida	Bathyspinulidae	Bathyspinula		calcar		(Dall, 1908)
NORID_C5A_NHMUK_0864	PreservedSpecimen	en	NHMUK	ZOO	NORI-D	NHM_8778_HW15	Helena Wiklund | Guadalupe Bribiesca-Contreras | Regan Drennan | Muriel Rabone | Corie Boolukos | Eva Stewart | Alison Bessell | Thomas Dahlgren | Adrian Glover	1	specimen stored in 80% non-denatured ethanol aqueous solution | DNA voucher stored in buffer	Abyssal plain	NORI-D_C5A_BC_357	collected from 0–2cm	Pacific	Clarion Clipperton Zone	The Metals Company exploration area NORI-D	NORI-D	Deployment: BC_357; at Station STM_014; Cruise C5A; Layer 0–2cm; Site FFE	USNEL box core	2020-11-12	1900-01-01 15:20:00	1147184.662	483905.5827	10.3778	-117.147	4312.33	present	Helena Wiklund	identified by DNA and morphology	other material	species		Bathyspinula calcar	Animalia	Mollusca	Bivalvia	Nuculanida	Bathyspinulidae	Bathyspinula		calcar		(Dall, 1908)
NORID_C5A_NHMUK_0869	PreservedSpecimen	en	NHMUK	ZOO	NORI-D	NHM_5221	Helena Wiklund | Guadalupe Bribiesca-Contreras | Regan Drennan | Muriel Rabone | Corie Boolukos | Eva Stewart | Alison Bessell | Thomas Dahlgren | Adrian Glover	1	specimen stored in 80% non-denatured ethanol aqueous solution | DNA voucher stored in buffer	Abyssal plain	NORI-D_C5A_BC_335	collected from 0–2cm	Pacific	Clarion Clipperton Zone	The Metals Company exploration area NORI-D	NORI-D	Deployment: BC_335; at Station SPR_034; Cruise C5A; Layer 0–2cm; Site PRZ	USNEL box core	2020-11-02	1900-01-01 16:18:00	1212909.391	591192.5897	10.9711	-116.165	4234.29	present	Helena Wiklund	identified by DNA and morphology	other material	species		Belknapchiton macleani	Animalia	Mollusca	Polyplacophora	Lepidopleurida	Leptochitonidae	Belknapchiton		macleani		(Sirenko, 2015)
NORID_C5A_NHMUK_0870	PreservedSpecimen	en	NHMUK	ZOO	NORI-D	NHM_5563	Helena Wiklund | Guadalupe Bribiesca-Contreras | Regan Drennan | Muriel Rabone | Corie Boolukos | Eva Stewart | Alison Bessell | Thomas Dahlgren | Adrian Glover	1	specimen stored in 80% non-denatured ethanol aqueous solution | DNA voucher stored in buffer	Abyssal plain	NORI-D_C5A_BC_346	collected from 0–2cm	Pacific	Clarion Clipperton Zone	The Metals Company exploration area NORI-D	NORI-D	Deployment: BC_346; at Station STM_002; Cruise C5A; Layer 0–2cm; Site CTA	USNEL box core	2020-11-08	1900-01-01 00:26:00	1141449.189	480563.5567	10.3259	-117.178	4286.34	present	Helena Wiklund	identified by DNA and morphology	other material	species		Belknapchiton macleani	Animalia	Mollusca	Polyplacophora	Lepidopleurida	Leptochitonidae	Belknapchiton		macleani		(Sirenko, 2015)
NORID_C5A_NHMUK_0874	PreservedSpecimen	en	NHMUK	ZOO	NORI-D	NHM_8873_HW03	Helena Wiklund | Guadalupe Bribiesca-Contreras | Regan Drennan | Muriel Rabone | Corie Boolukos | Eva Stewart | Alison Bessell | Thomas Dahlgren | Adrian Glover	1	specimen stored in 80% non-denatured ethanol aqueous solution | DNA voucher stored in buffer	Abyssal plain	NORI-D_C5A_BC_335	collected from 0–2cm	Pacific	Clarion Clipperton Zone	The Metals Company exploration area NORI-D	NORI-D	Deployment: BC_335; at Station SPR_034; Cruise C5A; Layer 0–2cm; Site PRZ	USNEL box core	2020-11-02	1900-01-01 16:18:00	1212909.391	591192.5897	10.9711	-116.165	4234.29	present	Helena Wiklund	identified by DNA and morphology	other material	species		Belknapchiton macleani	Animalia	Mollusca	Polyplacophora	Lepidopleurida	Leptochitonidae	Belknapchiton		macleani		(Sirenko, 2015)
NORID_C5A_NHMUK_0883	PreservedSpecimen	en	NOC	DISCOLL	NORI-D	NHM_6319_TH_ISO_2	Helena Wiklund | Guadalupe Bribiesca-Contreras | Regan Drennan | Muriel Rabone | Corie Boolukos | Eva Stewart | Alison Bessell | Thomas Dahlgren | Adrian Glover	1	specimen stored in 80% non-denatured ethanol aqueous solution	Abyssal plain	NORI-D_C5A_BC_370	collected from topwater	Pacific	Clarion Clipperton Zone	The Metals Company exploration area NORI-D	NORI-D	Deployment: BC_370; at Station STM_012; Cruise C5A; Layer topwater; Site FFE	USNEL box core	2020-11-17	1900-01-01 20:05:00	1147313.879	483194.7208	10.3789	-117.154	4305.63	present	Tammy Horton | Georgina Valls Domedel	identified by morphology	other material	genus		Belonectes sp. [NHM_6319_TH_ISO_2]	Animalia	Arthropoda	Malacostraca	Isopoda	Munnopsidae	Belonectes				Wilson & Hessler, 1981
NORID_C5A_NHMUK_0885	PreservedSpecimen	en	NOC	DISCOLL	NORI-D	NHM_8822_TH_ISO_1	Helena Wiklund | Guadalupe Bribiesca-Contreras | Regan Drennan | Muriel Rabone | Corie Boolukos | Eva Stewart | Alison Bessell | Thomas Dahlgren | Adrian Glover	1	specimen stored in 80% non-denatured ethanol aqueous solution	Abyssal plain	NORI-D_C5A_BC_347	collected from 0–2cm	Pacific	Clarion Clipperton Zone	The Metals Company exploration area NORI-D	NORI-D	Deployment: BC_347; at Station STM_013; Cruise C5A; Layer 0–2cm; Site FFE	USNEL box core	2020-11-08	1900-01-01 12:28:00	1146073.386	483362.0859	10.3677	-117.152	4305.17	present	Georgina Valls Domedel	identified by morphology	other material	genus		Belonectes sp. [NHM_6319_TH_ISO_2]	Animalia	Arthropoda	Malacostraca	Isopoda	Munnopsidae	Belonectes				Wilson & Hessler, 1981
NORID_C5A_NHMUK_0886	PreservedSpecimen	en	NOC	DISCOLL	NORI-D	NHM_8822_TH_ISO_2	Helena Wiklund | Guadalupe Bribiesca-Contreras | Regan Drennan | Muriel Rabone | Corie Boolukos | Eva Stewart | Alison Bessell | Thomas Dahlgren | Adrian Glover	1	specimen stored in 80% non-denatured ethanol aqueous solution	Abyssal plain	NORI-D_C5A_BC_347	collected from 0–2cm	Pacific	Clarion Clipperton Zone	The Metals Company exploration area NORI-D	NORI-D	Deployment: BC_347; at Station STM_013; Cruise C5A; Layer 0–2cm; Site FFE	USNEL box core	2020-11-08	1900-01-01 12:28:00	1146073.386	483362.0859	10.3677	-117.152	4305.17	present	Georgina Valls Domedel	identified by morphology	other material	genus		Belonectes sp. [NHM_6319_TH_ISO_2]	Animalia	Arthropoda	Malacostraca	Isopoda	Munnopsidae	Belonectes				Wilson & Hessler, 1981
NORID_C5A_NHMUK_0944	PreservedSpecimen	en	NHMUK	ZOO	NORI-D	NHM_5189A	Helena Wiklund | Guadalupe Bribiesca-Contreras | Regan Drennan | Muriel Rabone | Corie Boolukos | Eva Stewart | Alison Bessell | Thomas Dahlgren | Adrian Glover	1	specimen stored in 80% non-denatured ethanol aqueous solution | DNA voucher stored in buffer	Abyssal plain	NORI-D_C5A_BC_334	collected from 0–2cm	Pacific	Clarion Clipperton Zone	The Metals Company exploration area NORI-D	NORI-D	Deployment: BC_334; at Station SPR_044; Cruise C5A; Layer 0–2cm; Site PRZ	USNEL box core	2020-11-01	1900-01-01 23:26:00	1213184.928	570542.0506	10.974	-116.354	4245.38	present	Helena Wiklund	identified by DNA and morphology	other material	class		Bivalvia sp. [NHM_5189A]	Animalia	Mollusca	Bivalvia							Linnaeus, 1758
NORID_C5A_NHMUK_0945	PreservedSpecimen	en	NHMUK	ZOO	NORI-D	NHM_5189B	Helena Wiklund | Guadalupe Bribiesca-Contreras | Regan Drennan | Muriel Rabone | Corie Boolukos | Eva Stewart | Alison Bessell | Thomas Dahlgren | Adrian Glover	1	specimen stored in 80% non-denatured ethanol aqueous solution | DNA voucher stored in buffer	Abyssal plain	NORI-D_C5A_BC_334	collected from 0–2cm	Pacific	Clarion Clipperton Zone	The Metals Company exploration area NORI-D	NORI-D	Deployment: BC_334; at Station SPR_044; Cruise C5A; Layer 0–2cm; Site PRZ	USNEL box core	2020-11-01	1900-01-01 23:26:00	1213184.928	570542.0506	10.974	-116.354	4245.38	present	Helena Wiklund	identified by DNA and morphology	other material	class		Bivalvia sp. [NHM_5189A]	Animalia	Mollusca	Bivalvia							Linnaeus, 1758
NORID_C5A_NHMUK_0946	PreservedSpecimen	en	NHMUK	ZOO	NORI-D	NHM_5587G	Helena Wiklund | Guadalupe Bribiesca-Contreras | Regan Drennan | Muriel Rabone | Corie Boolukos | Eva Stewart | Alison Bessell | Thomas Dahlgren | Adrian Glover	1	specimen stored in 80% non-denatured ethanol aqueous solution | DNA voucher stored in buffer	Abyssal plain	NORI-D_C5A_BC_347	collected from 0–2cm	Pacific	Clarion Clipperton Zone	The Metals Company exploration area NORI-D	NORI-D	Deployment: BC_347; at Station STM_013; Cruise C5A; Layer 0–2cm; Site FFE	USNEL box core	2020-11-08	1900-01-01 12:28:00	1146073.386	483362.0859	10.3677	-117.152	4305.17	present	Helena Wiklund	identified by DNA and morphology	other material	class		Bivalvia sp. [NHM_5189A]	Animalia	Mollusca	Bivalvia							Linnaeus, 1758
NORID_C5A_NHMUK_0948	PreservedSpecimen	en	NHMUK	ZOO	NORI-D	NHM_5213	Helena Wiklund | Guadalupe Bribiesca-Contreras | Regan Drennan | Muriel Rabone | Corie Boolukos | Eva Stewart | Alison Bessell | Thomas Dahlgren | Adrian Glover	1	specimen stored in 80% non-denatured ethanol aqueous solution	Abyssal plain	NORI-D_C5A_BC_335	collected from topwater	Pacific	Clarion Clipperton Zone	The Metals Company exploration area NORI-D	NORI-D	Deployment: BC_335; at Station SPR_034; Cruise C5A; Layer topwater; Site PRZ	USNEL box core	2020-11-02	1900-01-01 16:18:00	1212909.391	591192.5897	10.9711	-116.165	4234.29	present	Helena Wiklund	identified by morphology	other material	class		Bivalvia sp. [NHM_5213]	Animalia	Mollusca	Bivalvia							Linnaeus, 1758
NORID_C5A_NHMUK_0949	PreservedSpecimen	en	NHMUK	ZOO	NORI-D	NHM_5334	Helena Wiklund | Guadalupe Bribiesca-Contreras | Regan Drennan | Muriel Rabone | Corie Boolukos | Eva Stewart | Alison Bessell | Thomas Dahlgren | Adrian Glover	1	specimen stored in 80% non-denatured ethanol aqueous solution | DNA voucher stored in buffer	Abyssal plain	NORI-D_C5A_BC_339	collected from 0–2cm	Pacific	Clarion Clipperton Zone	The Metals Company exploration area NORI-D	NORI-D	Deployment: BC_339; at Station STM_003; Cruise C5A; Layer 0–2cm; Site CTA	USNEL box core	2020-11-05	1900-01-01 22:28:00	1141081.21	479497.476	10.3226	-117.187	4278.48	present	Helena Wiklund	identified by DNA and morphology	other material	class		Bivalvia sp. [NHM_5391]	Animalia	Mollusca	Bivalvia							Linnaeus, 1758
NORID_C5A_NHMUK_0950	PreservedSpecimen	en	NHMUK	ZOO	NORI-D	NHM_5391	Helena Wiklund | Guadalupe Bribiesca-Contreras | Regan Drennan | Muriel Rabone | Corie Boolukos | Eva Stewart | Alison Bessell | Thomas Dahlgren | Adrian Glover	1	specimen stored in 80% non-denatured ethanol aqueous solution | DNA voucher stored in buffer	Abyssal plain	NORI-D_C5A_BC_341	collected from 2–5cm	Pacific	Clarion Clipperton Zone	The Metals Company exploration area NORI-D	NORI-D	Deployment: BC_341; at Station STM_001; Cruise C5A; Layer 2–5cm; Site CTA	USNEL box core	2020-11-06	1900-01-01 14:18:00	1142437.456	480912.158	10.3348	-117.174	4287.3	present	Helena Wiklund	identified by DNA and morphology	other material	class		Bivalvia sp. [NHM_5391]	Animalia	Mollusca	Bivalvia							Linnaeus, 1758
NORID_C5A_NHMUK_0951	PreservedSpecimen	en	NHMUK	ZOO	NORI-D	NHM_5650A	Helena Wiklund | Guadalupe Bribiesca-Contreras | Regan Drennan | Muriel Rabone | Corie Boolukos | Eva Stewart | Alison Bessell | Thomas Dahlgren | Adrian Glover	1	specimen stored in 80% non-denatured ethanol aqueous solution | DNA voucher stored in buffer	Abyssal plain	NORI-D_C5A_BC_349	collected from 0–2cm	Pacific	Clarion Clipperton Zone	The Metals Company exploration area NORI-D	NORI-D	Deployment: BC_349; at Station STM_005; Cruise C5A; Layer 0–2cm; Site CTA	USNEL box core	2020-11-09	1900-01-01 02:42:00	1141787.471	478412.2892	10.3289	-117.197	4283.03	present	Helena Wiklund	identified by DNA and morphology	other material	class		Bivalvia sp. [NHM_5391]	Animalia	Mollusca	Bivalvia							Linnaeus, 1758
NORID_C5A_NHMUK_0954	PreservedSpecimen	en	NHMUK	ZOO	NORI-D	NHM_8793_HW05	Helena Wiklund | Guadalupe Bribiesca-Contreras | Regan Drennan | Muriel Rabone | Corie Boolukos | Eva Stewart | Alison Bessell | Thomas Dahlgren | Adrian Glover	1	specimen stored in 80% non-denatured ethanol aqueous solution	Abyssal plain	NORI-D_C5A_BC_349	collected from 2–5cm	Pacific	Clarion Clipperton Zone	The Metals Company exploration area NORI-D	NORI-D	Deployment: BC_349; at Station STM_005; Cruise C5A; Layer 2–5cm; Site CTA	USNEL box core	2020-11-09	1900-01-01 02:42:00	1141787.471	478412.2892	10.3289	-117.197	4283.03	present	Helena Wiklund	identified by morphology	other material	class		Bivalvia sp. [NHM_5391]	Animalia	Mollusca	Bivalvia							Linnaeus, 1758
NORID_C5A_NHMUK_0955	PreservedSpecimen	en	NHMUK	ZOO	NORI-D	NHM_8802_HW05	Helena Wiklund | Guadalupe Bribiesca-Contreras | Regan Drennan | Muriel Rabone | Corie Boolukos | Eva Stewart | Alison Bessell | Thomas Dahlgren | Adrian Glover	1	specimen stored in 80% non-denatured ethanol aqueous solution | DNA voucher stored in buffer	Abyssal plain	NORI-D_C5A_BC_355	collected from 2–5cm	Pacific	Clarion Clipperton Zone	The Metals Company exploration area NORI-D	NORI-D	Deployment: BC_355; at Station STM_010; Cruise C5A; Layer 2–5cm; Site NFE	USNEL box core	2020-11-11	1900-01-01 12:15:00	1144767.767	481523.6778	10.3559	-117.169	4277.61	present	Helena Wiklund	identified by DNA and morphology	other material	class		Bivalvia sp. [NHM_5391]	Animalia	Mollusca	Bivalvia							Linnaeus, 1758
NORID_C5A_NHMUK_0956	PreservedSpecimen	en	NHMUK	ZOO	NORI-D	NHM_8802_HW06	Helena Wiklund | Guadalupe Bribiesca-Contreras | Regan Drennan | Muriel Rabone | Corie Boolukos | Eva Stewart | Alison Bessell | Thomas Dahlgren | Adrian Glover	1	specimen stored in 80% non-denatured ethanol aqueous solution | DNA voucher stored in buffer	Abyssal plain	NORI-D_C5A_BC_355	collected from 2–5cm	Pacific	Clarion Clipperton Zone	The Metals Company exploration area NORI-D	NORI-D	Deployment: BC_355; at Station STM_010; Cruise C5A; Layer 2–5cm; Site NFE	USNEL box core	2020-11-11	1900-01-01 12:15:00	1144767.767	481523.6778	10.3559	-117.169	4277.61	present	Helena Wiklund	identified by DNA and morphology	other material	class		Bivalvia sp. [NHM_5391]	Animalia	Mollusca	Bivalvia							Linnaeus, 1758
NORID_C5A_NHMUK_0957	PreservedSpecimen	en	NHMUK	ZOO	NORI-D	NHM_8802_HW07	Helena Wiklund | Guadalupe Bribiesca-Contreras | Regan Drennan | Muriel Rabone | Corie Boolukos | Eva Stewart | Alison Bessell | Thomas Dahlgren | Adrian Glover	1	specimen stored in 80% non-denatured ethanol aqueous solution | DNA voucher stored in buffer	Abyssal plain	NORI-D_C5A_BC_355	collected from 2–5cm	Pacific	Clarion Clipperton Zone	The Metals Company exploration area NORI-D	NORI-D	Deployment: BC_355; at Station STM_010; Cruise C5A; Layer 2–5cm; Site NFE	USNEL box core	2020-11-11	1900-01-01 12:15:00	1144767.767	481523.6778	10.3559	-117.169	4277.61	present	Helena Wiklund	identified by DNA and morphology	other material	class		Bivalvia sp. [NHM_5391]	Animalia	Mollusca	Bivalvia							Linnaeus, 1758
NORID_C5A_NHMUK_0958	PreservedSpecimen	en	NHMUK	ZOO	NORI-D	NHM_8889_HW05	Helena Wiklund | Guadalupe Bribiesca-Contreras | Regan Drennan | Muriel Rabone | Corie Boolukos | Eva Stewart | Alison Bessell | Thomas Dahlgren | Adrian Glover	1	specimen stored in 80% non-denatured ethanol aqueous solution | DNA voucher stored in buffer	Abyssal plain	NORI-D_C5A_BC_344	collected from 2–5cm	Pacific	Clarion Clipperton Zone	The Metals Company exploration area NORI-D	NORI-D	Deployment: BC_344; at Station STM_006; Cruise C5A; Layer 2–5cm; Site NFE	USNEL box core	2020-11-07	1900-01-01 04:48:00	1144932.11	480715.41	10.3574	-117.176	4277.9	present	Helena Wiklund	identified by DNA and morphology	other material	class		Bivalvia sp. [NHM_7747]	Animalia	Mollusca	Bivalvia							Linnaeus, 1758
NORID_C5A_NHMUK_0974	PreservedSpecimen	en	NHMUK	ZOO	NORI-D	NHM_5401A	Helena Wiklund | Guadalupe Bribiesca-Contreras | Regan Drennan | Muriel Rabone | Corie Boolukos | Eva Stewart | Alison Bessell | Thomas Dahlgren | Adrian Glover	1	specimen stored in 80% non-denatured ethanol aqueous solution	Abyssal plain	NORI-D_C5A_BC_341	collected from 0–2cm	Pacific	Clarion Clipperton Zone	The Metals Company exploration area NORI-D	NORI-D	Deployment: BC_341; at Station STM_001; Cruise C5A; Layer 0–2cm; Site CTA	USNEL box core	2020-11-06	1900-01-01 14:18:00	1142437.456	480912.158	10.3348	-117.174	4287.3	present	Helena Wiklund	identified by DNA and morphology	other material	class		Bivalvia sp. [NHM_5401A]	Animalia	Mollusca	Bivalvia							Linnaeus, 1758
NORID_C5A_NHMUK_0975	PreservedSpecimen	en	NHMUK	ZOO	NORI-D	NHM_5401B	Helena Wiklund | Guadalupe Bribiesca-Contreras | Regan Drennan | Muriel Rabone | Corie Boolukos | Eva Stewart | Alison Bessell | Thomas Dahlgren | Adrian Glover	1	specimen stored in 80% non-denatured ethanol aqueous solution | DNA voucher stored in buffer	Abyssal plain	NORI-D_C5A_BC_341	collected from 0–2cm	Pacific	Clarion Clipperton Zone	The Metals Company exploration area NORI-D	NORI-D	Deployment: BC_341; at Station STM_001; Cruise C5A; Layer 0–2cm; Site CTA	USNEL box core	2020-11-06	1900-01-01 14:18:00	1142437.456	480912.158	10.3348	-117.174	4287.3	present	Helena Wiklund	identified by DNA and morphology	other material	subfamily		Dacrydiinae sp. [NHM_5401B]	Animalia	Mollusca	Bivalvia	Mytilida	Mytilidae					Ockelmann, 1983
NORID_C5A_NHMUK_0976	PreservedSpecimen	en	NHMUK	ZOO	NORI-D	NHM_5508A	Helena Wiklund | Guadalupe Bribiesca-Contreras | Regan Drennan | Muriel Rabone | Corie Boolukos | Eva Stewart | Alison Bessell | Thomas Dahlgren | Adrian Glover	1	specimen stored in 80% non-denatured ethanol aqueous solution | DNA voucher stored in buffer	Abyssal plain	NORI-D_C5A_BC_345	collected from 0–2cm	Pacific	Clarion Clipperton Zone	The Metals Company exploration area NORI-D	NORI-D	Deployment: BC_345; at Station STM_009; Cruise C5A; Layer 0–2cm; Site NFE	USNEL box core	2020-11-07	1900-01-01 11:37:00	1145348.131	484138.323	10.3612	-117.145	4292.42	present	Helena Wiklund	identified by DNA and morphology	other material	class		Bivalvia sp. [NHM_5508A]	Animalia	Mollusca	Bivalvia							Linnaeus, 1758
NORID_C5A_NHMUK_0979	PreservedSpecimen	en	NHMUK	ZOO	NORI-D	NHM_5907	Helena Wiklund | Guadalupe Bribiesca-Contreras | Regan Drennan | Muriel Rabone | Corie Boolukos | Eva Stewart | Alison Bessell | Thomas Dahlgren | Adrian Glover	1	specimen stored in 80% non-denatured ethanol aqueous solution	Abyssal plain	NORI-D_C5A_BC_356	collected from 0–2cm	Pacific	Clarion Clipperton Zone	The Metals Company exploration area NORI-D	NORI-D	Deployment: BC_356; at Station STM_015; Cruise C5A; Layer 0–2cm; Site FFE	USNEL box core	2020-11-12	1900-01-01 08:12:00	1148102.511	485698.2048	10.3861	-117.131	4303.97	present	Helena Wiklund	identified by DNA and morphology	other material	class		Bivalvia sp. [NHM_5907]	Animalia	Mollusca	Bivalvia							Linnaeus, 1758
NORID_C5A_NHMUK_0980	PreservedSpecimen	en	NHMUK	ZOO	NORI-D	NHM_6009	Helena Wiklund | Guadalupe Bribiesca-Contreras | Regan Drennan | Muriel Rabone | Corie Boolukos | Eva Stewart | Alison Bessell | Thomas Dahlgren | Adrian Glover	1	specimen stored in 80% non-denatured ethanol aqueous solution	Abyssal plain	NORI-D_C5A_BC_360	collected from 0–2cm	Pacific	Clarion Clipperton Zone	The Metals Company exploration area NORI-D	NORI-D	Deployment: BC_360; at Station STM_007; Cruise C5A; Layer 0–2cm; Site NFE	USNEL box core	2020-11-13	1900-01-01 20:49:00	1144978.107	482586.2033	10.3578	-117.159	4281.85	present	Helena Wiklund	identified by DNA and morphology	other material	class		Bivalvia sp. [NHM_6009]	Animalia	Mollusca	Bivalvia							Linnaeus, 1758
NORID_C5A_NHMUK_0987	PreservedSpecimen	en	NHMUK	ZOO	NORI-D	NHM_6715	Helena Wiklund | Guadalupe Bribiesca-Contreras | Regan Drennan | Muriel Rabone | Corie Boolukos | Eva Stewart | Alison Bessell | Thomas Dahlgren | Adrian Glover	1	specimen stored in 80% non-denatured ethanol aqueous solution | DNA voucher stored in buffer	Abyssal plain	NORI-D_C5A_BC_380	collected from 2–5cm	Pacific	Clarion Clipperton Zone	The Metals Company exploration area NORI-D	NORI-D	Deployment: BC_380; at Station STM_054; Cruise C5A; Layer 2–5cm; Site FFW	USNEL box core	2020-11-23	1900-01-01 08:23:00	1144611.304	473187.2167	10.3544	-117.245	4288.53	present	Helena Wiklund	identified by DNA and morphology	other material	class		Bivalvia sp. [NHM_7747]	Animalia	Mollusca	Bivalvia							Linnaeus, 1758
NORID_C5A_NHMUK_0992	PreservedSpecimen	en	NHMUK	ZOO	NORI-D	NHM_8809_HW02	Helena Wiklund | Guadalupe Bribiesca-Contreras | Regan Drennan | Muriel Rabone | Corie Boolukos | Eva Stewart | Alison Bessell | Thomas Dahlgren | Adrian Glover	1	specimen stored in 80% non-denatured ethanol aqueous solution | DNA voucher stored in buffer	Abyssal plain	NORI-D_C5A_BC_380	collected from 5–10cm	Pacific	Clarion Clipperton Zone	The Metals Company exploration area NORI-D	NORI-D	Deployment: BC_380; at Station STM_054; Cruise C5A; Layer 5–10cm; Site FFW	USNEL box core	2020-11-23	1900-01-01 08:23:00	1144611.304	473187.2167	10.3544	-117.245	4288.53	present	Helena Wiklund	identified by DNA and morphology	other material	class		Bivalvia sp. [NHM_7747]	Animalia	Mollusca	Bivalvia							Linnaeus, 1758
NORID_C5A_NHMUK_1000	PreservedSpecimen	en	NHMUK	ZOO	NORI-D	NHM_8886_HW01	Helena Wiklund | Guadalupe Bribiesca-Contreras | Regan Drennan | Muriel Rabone | Corie Boolukos | Eva Stewart | Alison Bessell | Thomas Dahlgren | Adrian Glover	1	specimen stored in 80% non-denatured ethanol aqueous solution	Abyssal plain	NORI-D_C5A_BC_337	collected from 2–5cm	Pacific	Clarion Clipperton Zone	The Metals Company exploration area NORI-D	NORI-D	Deployment: BC_337; at Station SPR_041; Cruise C5A; Layer 2–5cm; Site PRZ	USNEL box core	2020-11-04	1900-01-01 20:55:00	1198959.133	592662.902	10.8449	-116.152	4130.89	present	Helena Wiklund	identified by morphology	other material	class		Bivalvia sp. [NHM_8780_HW15]	Animalia	Mollusca	Bivalvia							Linnaeus, 1758
NORID_C5A_NHMUK_1003	PreservedSpecimen	en	NHMUK	ZOO	NORI-D	NHM_8792_HW12	Helena Wiklund | Guadalupe Bribiesca-Contreras | Regan Drennan | Muriel Rabone | Corie Boolukos | Eva Stewart | Alison Bessell | Thomas Dahlgren | Adrian Glover	1	specimen stored in 80% non-denatured ethanol aqueous solution | DNA voucher stored in buffer	Abyssal plain	NORI-D_C5A_BC_349	collected from 0–2cm	Pacific	Clarion Clipperton Zone	The Metals Company exploration area NORI-D	NORI-D	Deployment: BC_349; at Station STM_005; Cruise C5A; Layer 0–2cm; Site CTA	USNEL box core	2020-11-09	1900-01-01 02:42:00	1141787.471	478412.2892	10.3289	-117.197	4283.03	present	Helena Wiklund	identified by DNA and morphology	other material	class		Bivalvia sp. [NHM_8792_HW12]	Animalia	Mollusca	Bivalvia							Linnaeus, 1758
NORID_C5A_NHMUK_1004	PreservedSpecimen	en	NHMUK	ZOO	NORI-D	NHM_8885_HW04	Helena Wiklund | Guadalupe Bribiesca-Contreras | Regan Drennan | Muriel Rabone | Corie Boolukos | Eva Stewart | Alison Bessell | Thomas Dahlgren | Adrian Glover	1	specimen stored in 80% non-denatured ethanol aqueous solution | DNA voucher stored in buffer	Abyssal plain	NORI-D_C5A_BC_337	collected from 0–2cm	Pacific	Clarion Clipperton Zone	The Metals Company exploration area NORI-D	NORI-D	Deployment: BC_337; at Station SPR_041; Cruise C5A; Layer 0–2cm; Site PRZ	USNEL box core	2020-11-04	1900-01-01 20:55:00	1198959.133	592662.902	10.8449	-116.152	4130.89	present	Helena Wiklund	identified by DNA and morphology	other material	class		Bivalvia sp. [NHM_8792_HW12]	Animalia	Mollusca	Bivalvia							Linnaeus, 1758
NORID_C5A_NHMUK_1007	PreservedSpecimen	en	NHMUK	ZOO	NORI-D	NHM_8795_HW09	Helena Wiklund | Guadalupe Bribiesca-Contreras | Regan Drennan | Muriel Rabone | Corie Boolukos | Eva Stewart | Alison Bessell | Thomas Dahlgren | Adrian Glover	1	specimen stored in 80% non-denatured ethanol aqueous solution	Abyssal plain	NORI-D_C5A_BC_339	collected from 0–2cm	Pacific	Clarion Clipperton Zone	The Metals Company exploration area NORI-D	NORI-D	Deployment: BC_339; at Station STM_003; Cruise C5A; Layer 0–2cm; Site CTA	USNEL box core	2020-11-05	1900-01-01 22:28:00	1141081.21	479497.476	10.3226	-117.187	4278.48	present	Helena Wiklund	identified by morphology	other material	class		Bivalvia sp. [NHM_8798_HW13]	Animalia	Mollusca	Bivalvia							Linnaeus, 1758
NORID_C5A_NHMUK_1008	PreservedSpecimen	en	NHMUK	ZOO	NORI-D	NHM_8798_HW13	Helena Wiklund | Guadalupe Bribiesca-Contreras | Regan Drennan | Muriel Rabone | Corie Boolukos | Eva Stewart | Alison Bessell | Thomas Dahlgren | Adrian Glover	1	specimen stored in 80% non-denatured ethanol aqueous solution | DNA voucher stored in buffer	Abyssal plain	NORI-D_C5A_BC_346	collected from 0–2cm	Pacific	Clarion Clipperton Zone	The Metals Company exploration area NORI-D	NORI-D	Deployment: BC_346; at Station STM_002; Cruise C5A; Layer 0–2cm; Site CTA	USNEL box core	2020-11-08	1900-01-01 00:26:00	1141449.189	480563.5567	10.3259	-117.178	4286.34	present	Helena Wiklund	identified by DNA and morphology	other material	class		Bivalvia sp. [NHM_8798_HW13]	Animalia	Mollusca	Bivalvia							Linnaeus, 1758
NORID_C5A_NHMUK_1009	PreservedSpecimen	en	NHMUK	ZOO	NORI-D	NHM_8898_HW01	Helena Wiklund | Guadalupe Bribiesca-Contreras | Regan Drennan | Muriel Rabone | Corie Boolukos | Eva Stewart | Alison Bessell | Thomas Dahlgren | Adrian Glover	1	specimen stored in 80% non-denatured ethanol aqueous solution | DNA voucher stored in buffer	Abyssal plain	NORI-D_C5A_BC_334	collected from 2–5cm	Pacific	Clarion Clipperton Zone	The Metals Company exploration area NORI-D	NORI-D	Deployment: BC_334; at Station SPR_044; Cruise C5A; Layer 2–5cm; Site PRZ	USNEL box core	2020-11-01	1900-01-01 23:26:00	1213184.928	570542.0506	10.974	-116.354	4245.38	present	Helena Wiklund	identified by DNA and morphology	other material	class		Bivalvia sp. [NHM_8798_HW13]	Animalia	Mollusca	Bivalvia							Linnaeus, 1758
NORID_C5A_NHMUK_1031	PreservedSpecimen	en	NHMUK	ZOO	NORI-D	NHM_5334C	Helena Wiklund | Guadalupe Bribiesca-Contreras | Regan Drennan | Muriel Rabone | Corie Boolukos | Eva Stewart | Alison Bessell | Thomas Dahlgren | Adrian Glover	1	specimen stored in 80% non-denatured ethanol aqueous solution	Abyssal plain	NORI-D_C5A_BC_339	collected from 0–2cm	Pacific	Clarion Clipperton Zone	The Metals Company exploration area NORI-D	NORI-D	Deployment: BC_339; at Station STM_003; Cruise C5A; Layer 0–2cm; Site CTA	USNEL box core	2020-11-05	1900-01-01 22:28:00	1141081.21	479497.476	10.3226	-117.187	4278.48	present	Helena Wiklund	identified by morphology	other material	class		Bivalvia sp. indet.	Animalia	Mollusca	Bivalvia							Linnaeus, 1758
NORID_C5A_NHMUK_1032	PreservedSpecimen	en	NHMUK	ZOO	NORI-D	NHM_5587C	Helena Wiklund | Guadalupe Bribiesca-Contreras | Regan Drennan | Muriel Rabone | Corie Boolukos | Eva Stewart | Alison Bessell | Thomas Dahlgren | Adrian Glover	1	specimen stored in 80% non-denatured ethanol aqueous solution	Abyssal plain	NORI-D_C5A_BC_347	collected from 0–2cm	Pacific	Clarion Clipperton Zone	The Metals Company exploration area NORI-D	NORI-D	Deployment: BC_347; at Station STM_013; Cruise C5A; Layer 0–2cm; Site FFE	USNEL box core	2020-11-08	1900-01-01 12:28:00	1146073.386	483362.0859	10.3677	-117.152	4305.17	present		identified by morphology	other material	class		Bivalvia sp. indet.	Animalia	Mollusca	Bivalvia							Linnaeus, 1758
NORID_C5A_NHMUK_1033	PreservedSpecimen	en	NHMUK	ZOO	NORI-D	NHM_5758A	Helena Wiklund | Guadalupe Bribiesca-Contreras | Regan Drennan | Muriel Rabone | Corie Boolukos | Eva Stewart | Alison Bessell | Thomas Dahlgren | Adrian Glover	1	specimen stored in 80% non-denatured ethanol aqueous solution	Abyssal plain	NORI-D_C5A_BC_352	collected from 0–2cm	Pacific	Clarion Clipperton Zone	The Metals Company exploration area NORI-D	NORI-D	Deployment: BC_352; at Station STM_008; Cruise C5A; Layer 0–2cm; Site NFE	USNEL box core	2020-11-10	1900-01-01 04:06:00	1143935.236	482995.4357	10.3484	-117.155	4286.99	present	Helena Wiklund	identified by morphology	other material	class		Bivalvia sp. indet.	Animalia	Mollusca	Bivalvia							Linnaeus, 1758
NORID_C5A_NHMUK_1034	PreservedSpecimen	en	NHMUK	ZOO	NORI-D	NHM_6674	Helena Wiklund | Guadalupe Bribiesca-Contreras | Regan Drennan | Muriel Rabone | Corie Boolukos | Eva Stewart | Alison Bessell | Thomas Dahlgren | Adrian Glover	1	specimen stored in 80% non-denatured ethanol aqueous solution	Abyssal plain	NORI-D_C5A_BC_379	collected from 0–2cm	Pacific	Clarion Clipperton Zone	The Metals Company exploration area NORI-D	NORI-D	Deployment: BC_379; at Station STM_050; Cruise C5A; Layer 0–2cm; Site FFW	USNEL box core	2020-11-23	1900-01-01 02:34:00	1144660.424	475828.6307	10.3549	-117.221	4273.77	present	Helena Wiklund	identified by morphology	other material	class		Bivalvia sp. indet.	Animalia	Mollusca	Bivalvia							Linnaeus, 1758
NORID_C5A_NHMUK_1035	PreservedSpecimen	en	NHMUK	ZOO	NORI-D	NHM_6699A	Helena Wiklund | Guadalupe Bribiesca-Contreras | Regan Drennan | Muriel Rabone | Corie Boolukos | Eva Stewart | Alison Bessell | Thomas Dahlgren | Adrian Glover	1	specimen stored in 80% non-denatured ethanol aqueous solution	Abyssal plain	NORI-D_C5A_BC_380	collected from 0–2cm	Pacific	Clarion Clipperton Zone	The Metals Company exploration area NORI-D	NORI-D	Deployment: BC_380; at Station STM_054; Cruise C5A; Layer 0–2cm; Site FFW	USNEL box core	2020-11-23	1900-01-01 08:23:00	1144611.304	473187.2167	10.3544	-117.245	4288.53	present	Helena Wiklund	identified by morphology	other material	class		Bivalvia sp. indet.	Animalia	Mollusca	Bivalvia							Linnaeus, 1758
NORID_C5A_NHMUK_1041	PreservedSpecimen	en	NHMUK	ZOO	NORI-D	NHM_8789_HW12	Helena Wiklund | Guadalupe Bribiesca-Contreras | Regan Drennan | Muriel Rabone | Corie Boolukos | Eva Stewart | Alison Bessell | Thomas Dahlgren | Adrian Glover	1	specimen stored in 80% non-denatured ethanol aqueous solution	Abyssal plain	NORI-D_C5A_BC_341	collected from 0–2cm	Pacific	Clarion Clipperton Zone	The Metals Company exploration area NORI-D	NORI-D	Deployment: BC_341; at Station STM_001; Cruise C5A; Layer 0–2cm; Site CTA	USNEL box core	2020-11-06	1900-01-01 14:18:00	1142437.456	480912.158	10.3348	-117.174	4287.3	present	Helena Wiklund	identified by morphology	other material	class		Bivalvia sp. indet.	Animalia	Mollusca	Bivalvia							Linnaeus, 1758
NORID_C5A_NHMUK_1042	PreservedSpecimen	en	NHMUK	ZOO	NORI-D	NHM_8795_HW06	Helena Wiklund | Guadalupe Bribiesca-Contreras | Regan Drennan | Muriel Rabone | Corie Boolukos | Eva Stewart | Alison Bessell | Thomas Dahlgren | Adrian Glover	1	specimen stored in 80% non-denatured ethanol aqueous solution	Abyssal plain	NORI-D_C5A_BC_339	collected from 0–2cm	Pacific	Clarion Clipperton Zone	The Metals Company exploration area NORI-D	NORI-D	Deployment: BC_339; at Station STM_003; Cruise C5A; Layer 0–2cm; Site CTA	USNEL box core	2020-11-05	1900-01-01 22:28:00	1141081.21	479497.476	10.3226	-117.187	4278.48	present	Helena Wiklund	identified by morphology	other material	class		Bivalvia sp. indet.	Animalia	Mollusca	Bivalvia							Linnaeus, 1758
NORID_C5A_NHMUK_1043	PreservedSpecimen	en	NHMUK	ZOO	NORI-D	NHM_8798_HW14	Helena Wiklund | Guadalupe Bribiesca-Contreras | Regan Drennan | Muriel Rabone | Corie Boolukos | Eva Stewart | Alison Bessell | Thomas Dahlgren | Adrian Glover	1	specimen stored in 80% non-denatured ethanol aqueous solution	Abyssal plain	NORI-D_C5A_BC_346	collected from 0–2cm	Pacific	Clarion Clipperton Zone	The Metals Company exploration area NORI-D	NORI-D	Deployment: BC_346; at Station STM_002; Cruise C5A; Layer 0–2cm; Site CTA	USNEL box core	2020-11-08	1900-01-01 00:26:00	1141449.189	480563.5567	10.3259	-117.178	4286.34	present	Helena Wiklund	identified by morphology	other material	class		Bivalvia sp. indet.	Animalia	Mollusca	Bivalvia							Linnaeus, 1758
NORID_C5A_NHMUK_1044	PreservedSpecimen	en	NHMUK	ZOO	NORI-D	NHM_8834_HW02	Helena Wiklund | Guadalupe Bribiesca-Contreras | Regan Drennan | Muriel Rabone | Corie Boolukos | Eva Stewart | Alison Bessell | Thomas Dahlgren | Adrian Glover	1	specimen stored in 80% non-denatured ethanol aqueous solution	Abyssal plain	NORI-D_C5A_BC_375	collected from 0–2cm	Pacific	Clarion Clipperton Zone	The Metals Company exploration area NORI-D	NORI-D	Deployment: BC_375; at Station SPR_042; Cruise C5A; Layer 0–2cm; Site PRZ	USNEL box core	2020-11-21	1900-01-01 06:57:00	1198836.622	582466.9231	10.844	-116.246	4120.53	present	Helena Wiklund	identified by morphology	other material	class		Bivalvia sp. indet.	Animalia	Mollusca	Bivalvia							Linnaeus, 1758
NORID_C5A_NHMUK_1045	PreservedSpecimen	en	NHMUK	ZOO	NORI-D	NHM_8856_HW01	Helena Wiklund | Guadalupe Bribiesca-Contreras | Regan Drennan | Muriel Rabone | Corie Boolukos | Eva Stewart | Alison Bessell | Thomas Dahlgren | Adrian Glover	1	specimen stored in 80% non-denatured ethanol aqueous solution	Abyssal plain	NORI-D_C5A_BC_328	collected from 2–5cm	Pacific	Clarion Clipperton Zone	The Metals Company exploration area NORI-D	NORI-D	Deployment: BC_328; at Station SPR_033; Cruise C5A; Layer 2–5cm; Site PRZ	USNEL box core	2020-10-30	1900-01-01 22:21:00	1208171.692	580489.6867	10.9285	-116.263	4256.63	present	Helena Wiklund	identified by morphology	other material	class		Bivalvia sp. indet.	Animalia	Mollusca	Bivalvia							Linnaeus, 1758
NORID_C5A_NHMUK_1046	PreservedSpecimen	en	NHMUK	ZOO	NORI-D	NHM_8875_HW01	Helena Wiklund | Guadalupe Bribiesca-Contreras | Regan Drennan | Muriel Rabone | Corie Boolukos | Eva Stewart | Alison Bessell | Thomas Dahlgren | Adrian Glover	1	specimen stored in 80% non-denatured ethanol aqueous solution	Abyssal plain	NORI-D_C5A_BC_335	collected from 5–10cm	Pacific	Clarion Clipperton Zone	The Metals Company exploration area NORI-D	NORI-D	Deployment: BC_335; at Station SPR_034; Cruise C5A; Layer 5–10cm; Site PRZ	USNEL box core	2020-11-02	1900-01-01 16:18:00	1212909.391	591192.5897	10.9711	-116.165	4234.29	present	Helena Wiklund	identified by morphology	other material	class		Bivalvia sp. indet.	Animalia	Mollusca	Bivalvia							Linnaeus, 1758
NORID_C5A_NHMUK_1047	PreservedSpecimen	en	NHMUK	ZOO	NORI-D	NHM_8887_HW01	Helena Wiklund | Guadalupe Bribiesca-Contreras | Regan Drennan | Muriel Rabone | Corie Boolukos | Eva Stewart | Alison Bessell | Thomas Dahlgren | Adrian Glover	1	specimen stored in 80% non-denatured ethanol aqueous solution	Abyssal plain	NORI-D_C5A_BC_337	collected from 5–10cm	Pacific	Clarion Clipperton Zone	The Metals Company exploration area NORI-D	NORI-D	Deployment: BC_337; at Station SPR_041; Cruise C5A; Layer 5–10cm; Site PRZ	USNEL box core	2020-11-04	1900-01-01 20:55:00	1198959.133	592662.902	10.8449	-116.152	4130.89	present	Helena Wiklund	identified by morphology	other material	class		Bivalvia sp. indet.	Animalia	Mollusca	Bivalvia							Linnaeus, 1758
NORID_C5A_NHMUK_1048	PreservedSpecimen	en	NHMUK	ZOO	NORI-D	NHM_8888_HW12	Helena Wiklund | Guadalupe Bribiesca-Contreras | Regan Drennan | Muriel Rabone | Corie Boolukos | Eva Stewart | Alison Bessell | Thomas Dahlgren | Adrian Glover	1	specimen stored in 80% non-denatured ethanol aqueous solution	Abyssal plain	NORI-D_C5A_BC_344	collected from 0–2cm	Pacific	Clarion Clipperton Zone	The Metals Company exploration area NORI-D	NORI-D	Deployment: BC_344; at Station STM_006; Cruise C5A; Layer 0–2cm; Site NFE	USNEL box core	2020-11-07	1900-01-01 04:48:00	1144932.11	480715.41	10.3574	-117.176	4277.9	present	Helena Wiklund	identified by morphology	other material	class		Bivalvia sp. indet.	Animalia	Mollusca	Bivalvia							Linnaeus, 1758
NORID_C5A_NHMUK_1049	PreservedSpecimen	en	NHMUK	ZOO	NORI-D	NHM_8897_HW02	Helena Wiklund | Guadalupe Bribiesca-Contreras | Regan Drennan | Muriel Rabone | Corie Boolukos | Eva Stewart | Alison Bessell | Thomas Dahlgren | Adrian Glover	1	specimen stored in 80% non-denatured ethanol aqueous solution	Abyssal plain	NORI-D_C5A_BC_334	collected from 0–2cm	Pacific	Clarion Clipperton Zone	The Metals Company exploration area NORI-D	NORI-D	Deployment: BC_334; at Station SPR_044; Cruise C5A; Layer 0–2cm; Site PRZ	USNEL box core	2020-11-01	1900-01-01 23:26:00	1213184.928	570542.0506	10.974	-116.354	4245.38	present	Helena Wiklund	identified by morphology	other material	class		Bivalvia sp. indet.	Animalia	Mollusca	Bivalvia							Linnaeus, 1758
NORID_C5A_NHMUK_1082	PreservedSpecimen	en	NHMUK	ZOO	NORI-D	NHM_8874_HW01	Helena Wiklund | Guadalupe Bribiesca-Contreras | Regan Drennan | Muriel Rabone | Corie Boolukos | Eva Stewart | Alison Bessell | Thomas Dahlgren | Adrian Glover	1	specimen stored in 80% non-denatured ethanol aqueous solution | DNA voucher stored in buffer	Abyssal plain	NORI-D_C5A_BC_335	collected from 2–5cm	Pacific	Clarion Clipperton Zone	The Metals Company exploration area NORI-D	NORI-D	Deployment: BC_335; at Station SPR_034; Cruise C5A; Layer 2–5cm; Site PRZ	USNEL box core	2020-11-02	1900-01-01 16:18:00	1212909.391	591192.5897	10.9711	-116.165	4234.29	present		identified by DNA and morphology	other material	class		Bivalvia sp. [NHM_6921_HW07]	Animalia	Mollusca	Bivalvia							Linnaeus, 1758
NORID_C5A_NHMUK_1083	PreservedSpecimen	en	NHMUK	ZOO	NORI-D	NHM_8780_HW15	Helena Wiklund | Guadalupe Bribiesca-Contreras | Regan Drennan | Muriel Rabone | Corie Boolukos | Eva Stewart | Alison Bessell | Thomas Dahlgren | Adrian Glover	1	specimen stored in 80% non-denatured ethanol aqueous solution | DNA voucher stored in buffer	Abyssal plain	NORI-D_C5A_BC_356	collected from 0–2cm	Pacific	Clarion Clipperton Zone	The Metals Company exploration area NORI-D	NORI-D	Deployment: BC_356; at Station STM_015; Cruise C5A; Layer 0–2cm; Site FFE	USNEL box core	2020-11-12	1900-01-01 08:12:00	1148102.511	485698.2048	10.3861	-117.131	4303.97	present		identified by DNA and morphology	other material	class		Bivalvia sp. [NHM_8780_HW15]	Animalia	Mollusca	Bivalvia							Linnaeus, 1758
NORID_C5A_NHMUK_1084	PreservedSpecimen	en	NHMUK	ZOO	NORI-D	NHM_8780_HW16	Helena Wiklund | Guadalupe Bribiesca-Contreras | Regan Drennan | Muriel Rabone | Corie Boolukos | Eva Stewart | Alison Bessell | Thomas Dahlgren | Adrian Glover	1	specimen stored in 80% non-denatured ethanol aqueous solution | DNA voucher stored in buffer	Abyssal plain	NORI-D_C5A_BC_356	collected from 0–2cm	Pacific	Clarion Clipperton Zone	The Metals Company exploration area NORI-D	NORI-D	Deployment: BC_356; at Station STM_015; Cruise C5A; Layer 0–2cm; Site FFE	USNEL box core	2020-11-12	1900-01-01 08:12:00	1148102.511	485698.2048	10.3861	-117.131	4303.97	present		identified by DNA and morphology	other material	class		Bivalvia sp. [NHM_8780_HW16]	Animalia	Mollusca	Bivalvia							Linnaeus, 1758
NORID_C5A_NHMUK_1218	PreservedSpecimen	en	NOC	DISCOLL	NORI-D	NHM_8801_TH_ISO_3	Helena Wiklund | Guadalupe Bribiesca-Contreras | Regan Drennan | Muriel Rabone | Corie Boolukos | Eva Stewart | Alison Bessell | Thomas Dahlgren | Adrian Glover	1	specimen stored in 80% non-denatured ethanol aqueous solution	Abyssal plain	NORI-D_C5A_BC_355	collected from 0–2cm	Pacific	Clarion Clipperton Zone	The Metals Company exploration area NORI-D	NORI-D	Deployment: BC_355; at Station STM_010; Cruise C5A; Layer 0–2cm; Site NFE	USNEL box core	2020-11-11	1900-01-01 12:15:00	1144767.767	481523.6778	10.3559	-117.169	4277.61	present	Tammy Horton | Georgina Valls Domedel	identified by morphology	other material	genus		Bunderanthura gen.inc. sp. [NHM_8801_TH_ISO_3]	Animalia	Arthropoda	Malacostraca	Isopoda	Leptanthuridae	Bunderanthura				Poore & Humphreys, 2013
NORID_C5A_NHMUK_1219	PreservedSpecimen	en	NOC	DISCOLL	NORI-D	NHM_8802_TH_ISO_2	Helena Wiklund | Guadalupe Bribiesca-Contreras | Regan Drennan | Muriel Rabone | Corie Boolukos | Eva Stewart | Alison Bessell | Thomas Dahlgren | Adrian Glover	1	specimen stored in 80% non-denatured ethanol aqueous solution	Abyssal plain	NORI-D_C5A_BC_355	collected from 2–5cm	Pacific	Clarion Clipperton Zone	The Metals Company exploration area NORI-D	NORI-D	Deployment: BC_355; at Station STM_010; Cruise C5A; Layer 2–5cm; Site NFE	USNEL box core	2020-11-11	1900-01-01 12:15:00	1144767.767	481523.6778	10.3559	-117.169	4277.61	present	Tammy Horton | Georgina Valls Domedel	identified by morphology	other material	genus		Bunderanthura gen.inc. sp. [NHM_8801_TH_ISO_3]	Animalia	Arthropoda	Malacostraca	Isopoda	Leptanthuridae	Bunderanthura				Poore & Humphreys, 2013
NORID_C5A_NHMUK_1220	PreservedSpecimen	en	NOC	DISCOLL	NORI-D	NHM_6334_TH_AMP_1	Helena Wiklund | Guadalupe Bribiesca-Contreras | Regan Drennan | Muriel Rabone | Corie Boolukos | Eva Stewart | Alison Bessell | Thomas Dahlgren | Adrian Glover	1	specimen stored in 80% non-denatured ethanol aqueous solution	Abyssal plain	NORI-D_C5A_BC_370	collected from 2–5cm	Pacific	Clarion Clipperton Zone	The Metals Company exploration area NORI-D	NORI-D	Deployment: BC_370; at Station STM_012; Cruise C5A; Layer 2–5cm; Site FFE	USNEL box core	2020-11-17	1900-01-01 20:05:00	1147313.879	483194.7208	10.3789	-117.154	4305.63	present	Tammy Horton	identified by morphology	other material	genus		Byblis sp. [NHM_6334]	Animalia	Arthropoda	Malacostraca	Amphipoda	Ampeliscidae	Byblis				Boeck, 1871
NORID_C5A_NHMUK_1224	PreservedSpecimen	en	NOC	DISCOLL	NORI-D	NHM_8792_TH_AMP_1	Helena Wiklund | Guadalupe Bribiesca-Contreras | Regan Drennan | Muriel Rabone | Corie Boolukos | Eva Stewart | Alison Bessell | Thomas Dahlgren | Adrian Glover	1	specimen stored in 80% non-denatured ethanol aqueous solution | DNA voucher stored in buffer	Abyssal plain	NORI-D_C5A_BC_349	collected from 0–2cm	Pacific	Clarion Clipperton Zone	The Metals Company exploration area NORI-D	NORI-D	Deployment: BC_349; at Station STM_005; Cruise C5A; Layer 0–2cm; Site CTA	USNEL box core	2020-11-09	1900-01-01 02:42:00	1141787.471	478412.2892	10.3289	-117.197	4283.03	present	Tammy Horton	identified by DNA and morphology	other material	genus		Byblis sp. [NHM_6334]	Animalia	Arthropoda	Malacostraca	Amphipoda	Ampeliscidae	Byblis				Boeck, 1871
NORID_C5A_NHMUK_1280	PreservedSpecimen	en	NOC	DISCOLL	NORI-D	NHM_5873_TH_AMP_1a	Helena Wiklund | Guadalupe Bribiesca-Contreras | Regan Drennan | Muriel Rabone | Corie Boolukos | Eva Stewart | Alison Bessell | Thomas Dahlgren | Adrian Glover	1	specimen stored in 80% non-denatured ethanol aqueous solution	Abyssal plain	NORI-D_C5A_BC_355	collected from 0–2cm	Pacific	Clarion Clipperton Zone	The Metals Company exploration area NORI-D	NORI-D	Deployment: BC_355; at Station STM_010; Cruise C5A; Layer 0–2cm; Site NFE	USNEL box core	2020-11-11	1900-01-01 12:15:00	1144767.767	481523.6778	10.3559	-117.169	4277.61	present	Tammy Horton	identified by morphology	other material	genus		Caleidoscopsis sp. [NHM_5873_TH_AMP_1]	Animalia	Arthropoda	Malacostraca	Amphipoda	Pardaliscidae	Caleidoscopsis				G. Karaman, 1974
NORID_C5A_NHMUK_1281	PreservedSpecimen	en	NOC	DISCOLL	NORI-D	NHM_5873_TH_AMP_1b	Helena Wiklund | Guadalupe Bribiesca-Contreras | Regan Drennan | Muriel Rabone | Corie Boolukos | Eva Stewart | Alison Bessell | Thomas Dahlgren | Adrian Glover	1	specimen stored in 80% non-denatured ethanol aqueous solution	Abyssal plain	NORI-D_C5A_BC_355	collected from 0–2cm	Pacific	Clarion Clipperton Zone	The Metals Company exploration area NORI-D	NORI-D	Deployment: BC_355; at Station STM_010; Cruise C5A; Layer 0–2cm; Site NFE	USNEL box core	2020-11-11	1900-01-01 12:15:00	1144767.767	481523.6778	10.3559	-117.169	4277.61	present	Tammy Horton	identified by morphology	other material	genus		Caleidoscopsis sp. [NHM_5873_TH_AMP_1]	Animalia	Arthropoda	Malacostraca	Amphipoda	Pardaliscidae	Caleidoscopsis				G. Karaman, 1974
NORID_C5A_NHMUK_1282	PreservedSpecimen	en	NOC	DISCOLL	NORI-D	NHM_6333_TH_AMP_1	Helena Wiklund | Guadalupe Bribiesca-Contreras | Regan Drennan | Muriel Rabone | Corie Boolukos | Eva Stewart | Alison Bessell | Thomas Dahlgren | Adrian Glover	1	specimen stored in 80% non-denatured ethanol aqueous solution	Abyssal plain	NORI-D_C5A_BC_370	collected from 0–2cm	Pacific	Clarion Clipperton Zone	The Metals Company exploration area NORI-D	NORI-D	Deployment: BC_370; at Station STM_012; Cruise C5A; Layer 0–2cm; Site FFE	USNEL box core	2020-11-17	1900-01-01 20:05:00	1147313.879	483194.7208	10.3789	-117.154	4305.63	present	Tammy Horton	identified by morphology	other material	genus		Caleidoscopsis sp. [NHM_5873_TH_AMP_1]	Animalia	Arthropoda	Malacostraca	Amphipoda	Pardaliscidae	Caleidoscopsis				G. Karaman, 1974
NORID_C5A_NHMUK_1293	PreservedSpecimen	en	NOC	DISCOLL	NORI-D	NHM_8787_TH_AMP_1a	Helena Wiklund | Guadalupe Bribiesca-Contreras | Regan Drennan | Muriel Rabone | Corie Boolukos | Eva Stewart | Alison Bessell | Thomas Dahlgren | Adrian Glover	1	specimen stored in 80% non-denatured ethanol aqueous solution	Abyssal plain	NORI-D_C5A_BC_370	collected from 2–5cm	Pacific	Clarion Clipperton Zone	The Metals Company exploration area NORI-D	NORI-D	Deployment: BC_370; at Station STM_012; Cruise C5A; Layer 2–5cm; Site FFE	USNEL box core	2020-11-17	1900-01-01 20:05:00	1147313.879	483194.7208	10.3789	-117.154	4305.63	present	Tammy Horton	identified by morphology	other material	genus		Caleidoscopsis sp. [NHM_5873_TH_AMP_1]	Animalia	Arthropoda	Malacostraca	Amphipoda	Pardaliscidae	Caleidoscopsis				G. Karaman, 1974
NORID_C5A_NHMUK_1294	PreservedSpecimen	en	NOC	DISCOLL	NORI-D	NHM_8787_TH_AMP_1b	Helena Wiklund | Guadalupe Bribiesca-Contreras | Regan Drennan | Muriel Rabone | Corie Boolukos | Eva Stewart | Alison Bessell | Thomas Dahlgren | Adrian Glover	1	specimen stored in 80% non-denatured ethanol aqueous solution	Abyssal plain	NORI-D_C5A_BC_370	collected from 2–5cm	Pacific	Clarion Clipperton Zone	The Metals Company exploration area NORI-D	NORI-D	Deployment: BC_370; at Station STM_012; Cruise C5A; Layer 2–5cm; Site FFE	USNEL box core	2020-11-17	1900-01-01 20:05:00	1147313.879	483194.7208	10.3789	-117.154	4305.63	present	Tammy Horton	identified by morphology	other material	genus		Caleidoscopsis sp. [NHM_5873_TH_AMP_1]	Animalia	Arthropoda	Malacostraca	Amphipoda	Pardaliscidae	Caleidoscopsis				G. Karaman, 1974
NORID_C5A_NHMUK_1295	PreservedSpecimen	en	NOC	DISCOLL	NORI-D	NHM_8792_TH_AMP_2	Helena Wiklund | Guadalupe Bribiesca-Contreras | Regan Drennan | Muriel Rabone | Corie Boolukos | Eva Stewart | Alison Bessell | Thomas Dahlgren | Adrian Glover	1	specimen stored in 80% non-denatured ethanol aqueous solution	Abyssal plain	NORI-D_C5A_BC_349	collected from 0–2cm	Pacific	Clarion Clipperton Zone	The Metals Company exploration area NORI-D	NORI-D	Deployment: BC_349; at Station STM_005; Cruise C5A; Layer 0–2cm; Site CTA	USNEL box core	2020-11-09	1900-01-01 02:42:00	1141787.471	478412.2892	10.3289	-117.197	4283.03	present	Tammy Horton	identified by morphology	other material	genus		Caleidoscopsis sp. [NHM_5873_TH_AMP_1]	Animalia	Arthropoda	Malacostraca	Amphipoda	Pardaliscidae	Caleidoscopsis				G. Karaman, 1974
NORID_C5A_NHMUK_1296	PreservedSpecimen	en	NOC	DISCOLL	NORI-D	NHM_8807_TH_AMP_1	Helena Wiklund | Guadalupe Bribiesca-Contreras | Regan Drennan | Muriel Rabone | Corie Boolukos | Eva Stewart | Alison Bessell | Thomas Dahlgren | Adrian Glover	1	specimen stored in 80% non-denatured ethanol aqueous solution	Abyssal plain	NORI-D_C5A_BC_380	collected from 0–2cm	Pacific	Clarion Clipperton Zone	The Metals Company exploration area NORI-D	NORI-D	Deployment: BC_380; at Station STM_054; Cruise C5A; Layer 0–2cm; Site FFW	USNEL box core	2020-11-23	1900-01-01 08:23:00	1144611.304	473187.2167	10.3544	-117.245	4288.53	present	Tammy Horton	identified by morphology	other material	genus		Caleidoscopsis sp. [NHM_5873_TH_AMP_1]	Animalia	Arthropoda	Malacostraca	Amphipoda	Pardaliscidae	Caleidoscopsis				G. Karaman, 1974
NORID_C5A_NHMUK_1297	PreservedSpecimen	en	NOC	DISCOLL	NORI-D	NHM_8856_TH-AMP_1	Helena Wiklund | Guadalupe Bribiesca-Contreras | Regan Drennan | Muriel Rabone | Corie Boolukos | Eva Stewart | Alison Bessell | Thomas Dahlgren | Adrian Glover	1	specimen stored in 80% non-denatured ethanol aqueous solution	Abyssal plain	NORI-D_C5A_BC_328	collected from 2–5cm	Pacific	Clarion Clipperton Zone	The Metals Company exploration area NORI-D	NORI-D	Deployment: BC_328; at Station SPR_033; Cruise C5A; Layer 2–5cm; Site PRZ	USNEL box core	2020-10-30	1900-01-01 22:21:00	1208171.692	580489.6867	10.9285	-116.263	4256.63	present	Tammy Horton	identified by morphology	other material	genus		Caleidoscopsis sp. [NHM_5873_TH_AMP_1]	Animalia	Arthropoda	Malacostraca	Amphipoda	Pardaliscidae	Caleidoscopsis				G. Karaman, 1974
NORID_C5A_NHMUK_1316	PreservedSpecimen	en	NOC	DISCOLL	NORI-D	NHM_5651_TH_AMP_1	Helena Wiklund | Guadalupe Bribiesca-Contreras | Regan Drennan | Muriel Rabone | Corie Boolukos | Eva Stewart | Alison Bessell | Thomas Dahlgren | Adrian Glover	1	specimen stored in 80% non-denatured ethanol aqueous solution | DNA voucher stored in buffer	Abyssal plain	NORI-D_C5A_BC_349	collected from 0–2cm	Pacific	Clarion Clipperton Zone	The Metals Company exploration area NORI-D	NORI-D	Deployment: BC_349; at Station STM_005; Cruise C5A; Layer 0–2cm; Site CTA	USNEL box core	2020-11-09	1900-01-01 02:42:00	1141787.471	478412.2892	10.3289	-117.197	4283.03	present	Tammy Horton	identified by DNA and morphology	other material	genus		Caleidoscopsis sp. [NHM_5873_TH_AMP_1]	Animalia	Arthropoda	Malacostraca	Amphipoda	Pardaliscidae	Caleidoscopsis				G. Karaman, 1974
NORID_C5A_NHMUK_1495	PreservedSpecimen	en	NHMUK	ZOO	NORI-D	NHM_5229	Helena Wiklund | Guadalupe Bribiesca-Contreras | Regan Drennan | Muriel Rabone | Corie Boolukos | Eva Stewart | Alison Bessell | Thomas Dahlgren | Adrian Glover	1	specimen stored in 80% non-denatured ethanol aqueous solution | DNA voucher stored in buffer	Abyssal plain	NORI-D_C5A_BC_335	collected from 2–5cm	Pacific	Clarion Clipperton Zone	The Metals Company exploration area NORI-D	NORI-D	Deployment: BC_335; at Station SPR_034; Cruise C5A; Layer 2–5cm; Site PRZ	USNEL box core	2020-11-02	1900-01-01 16:18:00	1212909.391	591192.5897	10.9711	-116.165	4234.29	present	Helena Wiklund | Lenka Nealova	identified by DNA and morphology	other material	family		Capitellidae sp. [NHM_8571_HW04]	Animalia	Annelida	Polychaeta		Capitellidae					Grube, 1862
NORID_C5A_NHMUK_1497	PreservedSpecimen	en	NHMUK	ZOO	NORI-D	NHM_8890_HW05	Helena Wiklund | Guadalupe Bribiesca-Contreras | Regan Drennan | Muriel Rabone | Corie Boolukos | Eva Stewart | Alison Bessell | Thomas Dahlgren | Adrian Glover	1	specimen stored in 80% non-denatured ethanol aqueous solution | DNA voucher stored in buffer	Abyssal plain	NORI-D_C5A_BC_344	collected from 5–10cm	Pacific	Clarion Clipperton Zone	The Metals Company exploration area NORI-D	NORI-D	Deployment: BC_344; at Station STM_006; Cruise C5A; Layer 5–10cm; Site NFE	USNEL box core	2020-11-07	1900-01-01 04:48:00	1144932.11	480715.41	10.3574	-117.176	4277.9	present	Helena Wiklund	identified by DNA and morphology	other material	family		Capitellidae sp. [NHM_8571_HW04]	Animalia	Annelida	Polychaeta		Capitellidae					Grube, 1862
NORID_C5A_NHMUK_1504	PreservedSpecimen	en	NHMUK	ZOO	NORI-D	NHM_8778_HW02	Helena Wiklund | Guadalupe Bribiesca-Contreras | Regan Drennan | Muriel Rabone | Corie Boolukos | Eva Stewart | Alison Bessell | Thomas Dahlgren | Adrian Glover	1	specimen stored in 80% non-denatured ethanol aqueous solution | DNA voucher stored in buffer	Abyssal plain	NORI-D_C5A_BC_357	collected from 0–2cm	Pacific	Clarion Clipperton Zone	The Metals Company exploration area NORI-D	NORI-D	Deployment: BC_357; at Station STM_014; Cruise C5A; Layer 0–2cm; Site FFE	USNEL box core	2020-11-12	1900-01-01 15:20:00	1147184.662	483905.5827	10.3778	-117.147	4312.33	present	Helena Wiklund | Lenka Nealova	identified by DNA and morphology	other material	family		Capitellidae sp. [NHM_8778_HW02]	Animalia	Annelida	Polychaeta		Capitellidae					Grube, 1862
NORID_C5A_NHMUK_1505	PreservedSpecimen	en	NHMUK	ZOO	NORI-D	NHM_8888_HW03	Helena Wiklund | Guadalupe Bribiesca-Contreras | Regan Drennan | Muriel Rabone | Corie Boolukos | Eva Stewart | Alison Bessell | Thomas Dahlgren | Adrian Glover	1	specimen stored in 80% non-denatured ethanol aqueous solution | DNA voucher stored in buffer	Abyssal plain	NORI-D_C5A_BC_344	collected from 0–2cm	Pacific	Clarion Clipperton Zone	The Metals Company exploration area NORI-D	NORI-D	Deployment: BC_344; at Station STM_006; Cruise C5A; Layer 0–2cm; Site NFE	USNEL box core	2020-11-07	1900-01-01 04:48:00	1144932.11	480715.41	10.3574	-117.176	4277.9	present	Helena Wiklund	identified by DNA and morphology	other material	family		Capitellidae sp. [NHM_8778_HW02]	Animalia	Annelida	Polychaeta		Capitellidae					Grube, 1862
NORID_C5A_NHMUK_1511	PreservedSpecimen	en	NHMUK	ZOO	NORI-D	NHM_8780_HW13	Helena Wiklund | Guadalupe Bribiesca-Contreras | Regan Drennan | Muriel Rabone | Corie Boolukos | Eva Stewart | Alison Bessell | Thomas Dahlgren | Adrian Glover	1	specimen stored in 80% non-denatured ethanol aqueous solution | DNA voucher stored in buffer	Abyssal plain	NORI-D_C5A_BC_356	collected from 0–2cm	Pacific	Clarion Clipperton Zone	The Metals Company exploration area NORI-D	NORI-D	Deployment: BC_356; at Station STM_015; Cruise C5A; Layer 0–2cm; Site FFE	USNEL box core	2020-11-12	1900-01-01 08:12:00	1148102.511	485698.2048	10.3861	-117.131	4303.97	present	Helena Wiklund | Lenka Nealova	identified by DNA and morphology	other material	family		Capitellidae sp. [NHM_8780_HW13]	Animalia	Annelida	Polychaeta		Capitellidae					Grube, 1862
NORID_C5A_NHMUK_1512	PreservedSpecimen	en	NHMUK	ZOO	NORI-D	NHM_8804_HW11	Helena Wiklund | Guadalupe Bribiesca-Contreras | Regan Drennan | Muriel Rabone | Corie Boolukos | Eva Stewart | Alison Bessell | Thomas Dahlgren | Adrian Glover	1	specimen stored in 80% non-denatured ethanol aqueous solution | DNA voucher stored in buffer	Abyssal plain	NORI-D_C5A_BC_352	collected from 0–2cm	Pacific	Clarion Clipperton Zone	The Metals Company exploration area NORI-D	NORI-D	Deployment: BC_352; at Station STM_008; Cruise C5A; Layer 0–2cm; Site NFE	USNEL box core	2020-11-10	1900-01-01 04:06:00	1143935.236	482995.4357	10.3484	-117.155	4286.99	present	Helena Wiklund | Lenka Nealova	identified by DNA and morphology	other material	family		Capitellidae sp. [NHM_8780_HW13]	Animalia	Annelida	Polychaeta		Capitellidae					Grube, 1862
NORID_C5A_NHMUK_1518	PreservedSpecimen	en	NHMUK	ZOO	NORI-D	NHM_8782_HW04	Helena Wiklund | Guadalupe Bribiesca-Contreras | Regan Drennan | Muriel Rabone | Corie Boolukos | Eva Stewart | Alison Bessell | Thomas Dahlgren | Adrian Glover	1	specimen stored in 80% non-denatured ethanol aqueous solution	Abyssal plain	NORI-D_C5A_BC_356	collected from 5–10cm	Pacific	Clarion Clipperton Zone	The Metals Company exploration area NORI-D	NORI-D	Deployment: BC_356; at Station STM_015; Cruise C5A; Layer 5–10cm; Site FFE	USNEL box core	2020-11-12	1900-01-01 08:12:00	1148102.511	485698.2048	10.3861	-117.131	4303.97	present	Helena Wiklund | Lenka Nealova	identified by morphology	other material	family		Capitellidae sp. indet.	Animalia	Annelida	Polychaeta		Capitellidae					Grube, 1862
NORID_C5A_NHMUK_1529	PreservedSpecimen	en	NHMUK	ZOO	NORI-D	NHM_5334B	Helena Wiklund | Guadalupe Bribiesca-Contreras | Regan Drennan | Muriel Rabone | Corie Boolukos | Eva Stewart | Alison Bessell | Thomas Dahlgren | Adrian Glover	1	specimen stored in 80% non-denatured ethanol aqueous solution	Abyssal plain	NORI-D_C5A_BC_339	collected from 0–2cm	Pacific	Clarion Clipperton Zone	The Metals Company exploration area NORI-D	NORI-D	Deployment: BC_339; at Station STM_003; Cruise C5A; Layer 0–2cm; Site CTA	USNEL box core	2020-11-05	1900-01-01 22:28:00	1141081.21	479497.476	10.3226	-117.187	4278.48	present	Helena Wiklund	identified by DNA and morphology	other material	genus		Catillopecten sp. [NHM_105]	Animalia	Mollusca	Bivalvia	Pectinida	Propeamussiidae	Catillopecten				Iredale, 1939
NORID_C5A_NHMUK_1530	PreservedSpecimen	en	NHMUK	ZOO	NORI-D	NHM_5401	Helena Wiklund | Guadalupe Bribiesca-Contreras | Regan Drennan | Muriel Rabone | Corie Boolukos | Eva Stewart | Alison Bessell | Thomas Dahlgren | Adrian Glover	1	specimen stored in 80% non-denatured ethanol aqueous solution	Abyssal plain	NORI-D_C5A_BC_341	collected from 0–2cm	Pacific	Clarion Clipperton Zone	The Metals Company exploration area NORI-D	NORI-D	Deployment: BC_341; at Station STM_001; Cruise C5A; Layer 0–2cm; Site CTA	USNEL box core	2020-11-06	1900-01-01 14:18:00	1142437.456	480912.158	10.3348	-117.174	4287.3	present	Helena Wiklund	identified by DNA and morphology	other material	genus		Catillopecten sp. [NHM_105]	Animalia	Mollusca	Bivalvia	Pectinida	Propeamussiidae	Catillopecten				Iredale, 1939
NORID_C5A_NHMUK_1531	PreservedSpecimen	en	NHMUK	ZOO	NORI-D	NHM_5480B	Helena Wiklund | Guadalupe Bribiesca-Contreras | Regan Drennan | Muriel Rabone | Corie Boolukos | Eva Stewart | Alison Bessell | Thomas Dahlgren | Adrian Glover	1	specimen stored in 80% non-denatured ethanol aqueous solution | DNA voucher stored in buffer	Abyssal plain	NORI-D_C5A_BC_344	collected from 0–2cm	Pacific	Clarion Clipperton Zone	The Metals Company exploration area NORI-D	NORI-D	Deployment: BC_344; at Station STM_006; Cruise C5A; Layer 0–2cm; Site NFE	USNEL box core	2020-11-07	1900-01-01 04:48:00	1144932.11	480715.41	10.3574	-117.176	4277.9	present	Helena Wiklund	identified by DNA and morphology	other material	genus		Catillopecten sp. [NHM_105]	Animalia	Mollusca	Bivalvia	Pectinida	Propeamussiidae	Catillopecten				Iredale, 1939
NORID_C5A_NHMUK_1532	PreservedSpecimen	en	NHMUK	ZOO	NORI-D	NHM_5587E	Helena Wiklund | Guadalupe Bribiesca-Contreras | Regan Drennan | Muriel Rabone | Corie Boolukos | Eva Stewart | Alison Bessell | Thomas Dahlgren | Adrian Glover	1	specimen stored in 80% non-denatured ethanol aqueous solution | DNA voucher stored in buffer	Abyssal plain	NORI-D_C5A_BC_347	collected from 0–2cm	Pacific	Clarion Clipperton Zone	The Metals Company exploration area NORI-D	NORI-D	Deployment: BC_347; at Station STM_013; Cruise C5A; Layer 0–2cm; Site FFE	USNEL box core	2020-11-08	1900-01-01 12:28:00	1146073.386	483362.0859	10.3677	-117.152	4305.17	present	Helena Wiklund	identified by DNA and morphology	other material	genus		Catillopecten sp. [NHM_105]	Animalia	Mollusca	Bivalvia	Pectinida	Propeamussiidae	Catillopecten				Iredale, 1939
NORID_C5A_NHMUK_1533	PreservedSpecimen	en	NHMUK	ZOO	NORI-D	NHM_5650	Helena Wiklund | Guadalupe Bribiesca-Contreras | Regan Drennan | Muriel Rabone | Corie Boolukos | Eva Stewart | Alison Bessell | Thomas Dahlgren | Adrian Glover	1	specimen stored in 80% non-denatured ethanol aqueous solution	Abyssal plain	NORI-D_C5A_BC_349	collected from 0–2cm	Pacific	Clarion Clipperton Zone	The Metals Company exploration area NORI-D	NORI-D	Deployment: BC_349; at Station STM_005; Cruise C5A; Layer 0–2cm; Site CTA	USNEL box core	2020-11-09	1900-01-01 02:42:00	1141787.471	478412.2892	10.3289	-117.197	4283.03	present	Helena Wiklund	identified by DNA and morphology	other material	genus		Catillopecten sp. [NHM_105]	Animalia	Mollusca	Bivalvia	Pectinida	Propeamussiidae	Catillopecten				Iredale, 1939
NORID_C5A_NHMUK_1556	PreservedSpecimen	en	NHMUK	ZOO	NORI-D	NHM_5511	Helena Wiklund | Guadalupe Bribiesca-Contreras | Regan Drennan | Muriel Rabone | Corie Boolukos | Eva Stewart | Alison Bessell | Thomas Dahlgren | Adrian Glover	1	specimen stored in 80% non-denatured ethanol aqueous solution | DNA voucher stored in buffer	Abyssal plain	NORI-D_C5A_BC_345	collected from 0–2cm	Pacific	Clarion Clipperton Zone	The Metals Company exploration area NORI-D	NORI-D	Deployment: BC_345; at Station STM_009; Cruise C5A; Layer 0–2cm; Site NFE	USNEL box core	2020-11-07	1900-01-01 11:37:00	1145348.131	484138.323	10.3612	-117.145	4292.42	present	Helena Wiklund	identified by DNA and morphology	other material	genus		Ceratocephale sp. [NHM_1928]	Animalia	Annelida	Polychaeta	Phyllodocida	Nereididae	Ceratocephale				Malmgren, 1867
NORID_C5A_NHMUK_1557	PreservedSpecimen	en	NHMUK	ZOO	NORI-D	NHM_5765	Helena Wiklund | Guadalupe Bribiesca-Contreras | Regan Drennan | Muriel Rabone | Corie Boolukos | Eva Stewart | Alison Bessell | Thomas Dahlgren | Adrian Glover	1	specimen stored in 80% non-denatured ethanol aqueous solution | DNA voucher stored in buffer	Abyssal plain	NORI-D_C5A_BC_352	collected from 0–2cm	Pacific	Clarion Clipperton Zone	The Metals Company exploration area NORI-D	NORI-D	Deployment: BC_352; at Station STM_008; Cruise C5A; Layer 0–2cm; Site NFE	USNEL box core	2020-11-10	1900-01-01 04:06:00	1143935.236	482995.4357	10.3484	-117.155	4286.99	present	Helena Wiklund | Lenka Nealova	identified by DNA and morphology	other material	genus		Ceratocephale sp. [NHM_1928]	Animalia	Annelida	Polychaeta	Phyllodocida	Nereididae	Ceratocephale				Malmgren, 1867
NORID_C5A_NHMUK_1560	PreservedSpecimen	en	NHMUK	ZOO	NORI-D	NHM_8780_HW01	Helena Wiklund | Guadalupe Bribiesca-Contreras | Regan Drennan | Muriel Rabone | Corie Boolukos | Eva Stewart | Alison Bessell | Thomas Dahlgren | Adrian Glover	1	specimen stored in 80% non-denatured ethanol aqueous solution | DNA voucher stored in buffer	Abyssal plain	NORI-D_C5A_BC_356	collected from 0–2cm	Pacific	Clarion Clipperton Zone	The Metals Company exploration area NORI-D	NORI-D	Deployment: BC_356; at Station STM_015; Cruise C5A; Layer 0–2cm; Site FFE	USNEL box core	2020-11-12	1900-01-01 08:12:00	1148102.511	485698.2048	10.3861	-117.131	4303.97	present	Helena Wiklund | Lenka Nealova	identified by DNA and morphology	other material	genus		Ceratocephale sp. [NHM_1928]	Animalia	Annelida	Polychaeta	Phyllodocida	Nereididae	Ceratocephale				Malmgren, 1867
NORID_C5A_NHMUK_1561	PreservedSpecimen	en	NHMUK	ZOO	NORI-D	NHM_8780_HW02	Helena Wiklund | Guadalupe Bribiesca-Contreras | Regan Drennan | Muriel Rabone | Corie Boolukos | Eva Stewart | Alison Bessell | Thomas Dahlgren | Adrian Glover	1	specimen stored in 80% non-denatured ethanol aqueous solution | DNA voucher stored in buffer	Abyssal plain	NORI-D_C5A_BC_356	collected from 0–2cm	Pacific	Clarion Clipperton Zone	The Metals Company exploration area NORI-D	NORI-D	Deployment: BC_356; at Station STM_015; Cruise C5A; Layer 0–2cm; Site FFE	USNEL box core	2020-11-12	1900-01-01 08:12:00	1148102.511	485698.2048	10.3861	-117.131	4303.97	present	Helena Wiklund | Lenka Nealova	identified by DNA and morphology	other material	genus		Ceratocephale sp. [NHM_1928]	Animalia	Annelida	Polychaeta	Phyllodocida	Nereididae	Ceratocephale				Malmgren, 1867
NORID_C5A_NHMUK_1562	PreservedSpecimen	en	NHMUK	ZOO	NORI-D	NHM_8780_HW07	Helena Wiklund | Guadalupe Bribiesca-Contreras | Regan Drennan | Muriel Rabone | Corie Boolukos | Eva Stewart | Alison Bessell | Thomas Dahlgren | Adrian Glover	1	specimen stored in 80% non-denatured ethanol aqueous solution | DNA voucher stored in buffer	Abyssal plain	NORI-D_C5A_BC_356	collected from 0–2cm	Pacific	Clarion Clipperton Zone	The Metals Company exploration area NORI-D	NORI-D	Deployment: BC_356; at Station STM_015; Cruise C5A; Layer 0–2cm; Site FFE	USNEL box core	2020-11-12	1900-01-01 08:12:00	1148102.511	485698.2048	10.3861	-117.131	4303.97	present	Helena Wiklund | Lenka Nealova	identified by DNA and morphology	other material	genus		Ceratocephale sp. [NHM_1928]	Animalia	Annelida	Polychaeta	Phyllodocida	Nereididae	Ceratocephale				Malmgren, 1867
NORID_C5A_NHMUK_1563	PreservedSpecimen	en	NHMUK	ZOO	NORI-D	NHM_8780_HW09	Helena Wiklund | Guadalupe Bribiesca-Contreras | Regan Drennan | Muriel Rabone | Corie Boolukos | Eva Stewart | Alison Bessell | Thomas Dahlgren | Adrian Glover	1	specimen stored in 80% non-denatured ethanol aqueous solution | DNA voucher stored in buffer	Abyssal plain	NORI-D_C5A_BC_356	collected from 0–2cm	Pacific	Clarion Clipperton Zone	The Metals Company exploration area NORI-D	NORI-D	Deployment: BC_356; at Station STM_015; Cruise C5A; Layer 0–2cm; Site FFE	USNEL box core	2020-11-12	1900-01-01 08:12:00	1148102.511	485698.2048	10.3861	-117.131	4303.97	present	Helena Wiklund | Lenka Nealova	identified by DNA and morphology	other material	genus		Ceratocephale sp. [NHM_1928]	Animalia	Annelida	Polychaeta	Phyllodocida	Nereididae	Ceratocephale				Malmgren, 1867
NORID_C5A_NHMUK_1564	PreservedSpecimen	en	NHMUK	ZOO	NORI-D	NHM_8789_HW01	Helena Wiklund | Guadalupe Bribiesca-Contreras | Regan Drennan | Muriel Rabone | Corie Boolukos | Eva Stewart | Alison Bessell | Thomas Dahlgren | Adrian Glover	1	specimen stored in 80% non-denatured ethanol aqueous solution | DNA voucher stored in buffer	Abyssal plain	NORI-D_C5A_BC_341	collected from 0–2cm	Pacific	Clarion Clipperton Zone	The Metals Company exploration area NORI-D	NORI-D	Deployment: BC_341; at Station STM_001; Cruise C5A; Layer 0–2cm; Site CTA	USNEL box core	2020-11-06	1900-01-01 14:18:00	1142437.456	480912.158	10.3348	-117.174	4287.3	present	Helena Wiklund | Lenka Nealova	identified by DNA and morphology	other material	genus		Ceratocephale sp. [NHM_1928]	Animalia	Annelida	Polychaeta	Phyllodocida	Nereididae	Ceratocephale				Malmgren, 1867
NORID_C5A_NHMUK_1565	PreservedSpecimen	en	NHMUK	ZOO	NORI-D	NHM_8792_HW01	Helena Wiklund | Guadalupe Bribiesca-Contreras | Regan Drennan | Muriel Rabone | Corie Boolukos | Eva Stewart | Alison Bessell | Thomas Dahlgren | Adrian Glover	1	specimen stored in 80% non-denatured ethanol aqueous solution | DNA voucher stored in buffer	Abyssal plain	NORI-D_C5A_BC_349	collected from 0–2cm	Pacific	Clarion Clipperton Zone	The Metals Company exploration area NORI-D	NORI-D	Deployment: BC_349; at Station STM_005; Cruise C5A; Layer 0–2cm; Site CTA	USNEL box core	2020-11-09	1900-01-01 02:42:00	1141787.471	478412.2892	10.3289	-117.197	4283.03	present	Helena Wiklund | Lenka Nealova	identified by DNA and morphology	other material	genus		Ceratocephale sp. [NHM_1928]	Animalia	Annelida	Polychaeta	Phyllodocida	Nereididae	Ceratocephale				Malmgren, 1867
NORID_C5A_NHMUK_1566	PreservedSpecimen	en	NHMUK	ZOO	NORI-D	NHM_8798_HW01	Helena Wiklund | Guadalupe Bribiesca-Contreras | Regan Drennan | Muriel Rabone | Corie Boolukos | Eva Stewart | Alison Bessell | Thomas Dahlgren | Adrian Glover	1	specimen stored in 80% non-denatured ethanol aqueous solution | DNA voucher stored in buffer	Abyssal plain	NORI-D_C5A_BC_346	collected from 0–2cm	Pacific	Clarion Clipperton Zone	The Metals Company exploration area NORI-D	NORI-D	Deployment: BC_346; at Station STM_002; Cruise C5A; Layer 0–2cm; Site CTA	USNEL box core	2020-11-08	1900-01-01 00:26:00	1141449.189	480563.5567	10.3259	-117.178	4286.34	present	Helena Wiklund | Lenka Nealova	identified by DNA and morphology	other material	genus		Ceratocephale sp. [NHM_1928]	Animalia	Annelida	Polychaeta	Phyllodocida	Nereididae	Ceratocephale				Malmgren, 1867
NORID_C5A_NHMUK_1567	PreservedSpecimen	en	NHMUK	ZOO	NORI-D	NHM_8801_HW01	Helena Wiklund | Guadalupe Bribiesca-Contreras | Regan Drennan | Muriel Rabone | Corie Boolukos | Eva Stewart | Alison Bessell | Thomas Dahlgren | Adrian Glover	1	specimen stored in 80% non-denatured ethanol aqueous solution | DNA voucher stored in buffer	Abyssal plain	NORI-D_C5A_BC_355	collected from 0–2cm	Pacific	Clarion Clipperton Zone	The Metals Company exploration area NORI-D	NORI-D	Deployment: BC_355; at Station STM_010; Cruise C5A; Layer 0–2cm; Site NFE	USNEL box core	2020-11-11	1900-01-01 12:15:00	1144767.767	481523.6778	10.3559	-117.169	4277.61	present	Helena Wiklund | Lenka Nealova	identified by DNA and morphology	other material	genus		Ceratocephale sp. [NHM_1928]	Animalia	Annelida	Polychaeta	Phyllodocida	Nereididae	Ceratocephale				Malmgren, 1867
NORID_C5A_NHMUK_1568	PreservedSpecimen	en	NHMUK	ZOO	NORI-D	NHM_8810_LN02	Helena Wiklund | Guadalupe Bribiesca-Contreras | Regan Drennan | Muriel Rabone | Corie Boolukos | Eva Stewart | Alison Bessell | Thomas Dahlgren | Adrian Glover	1	specimen stored in 80% non-denatured ethanol aqueous solution	Abyssal plain	NORI-D_C5A_BC_379	collected from 0–2cm	Pacific	Clarion Clipperton Zone	The Metals Company exploration area NORI-D	NORI-D	Deployment: BC_379; at Station STM_050; Cruise C5A; Layer 0–2cm; Site FFW	USNEL box core	2020-11-23	1900-01-01 02:34:00	1144660.424	475828.6307	10.3549	-117.221	4273.77	present	Helena Wiklund | Lenka Nealova	identified by morphology	other material	genus		Ceratocephale sp. [NHM_1928]	Animalia	Annelida	Polychaeta	Phyllodocida	Nereididae	Ceratocephale				Malmgren, 1867
NORID_C5A_NHMUK_1569	PreservedSpecimen	en	NHMUK	ZOO	NORI-D	NHM_8855_LN04	Helena Wiklund | Guadalupe Bribiesca-Contreras | Regan Drennan | Muriel Rabone | Corie Boolukos | Eva Stewart | Alison Bessell | Thomas Dahlgren | Adrian Glover	1	specimen stored in 80% non-denatured ethanol aqueous solution	Abyssal plain	NORI-D_C5A_BC_328	collected from 0–2cm	Pacific	Clarion Clipperton Zone	The Metals Company exploration area NORI-D	NORI-D	Deployment: BC_328; at Station SPR_033; Cruise C5A; Layer 0–2cm; Site PRZ	USNEL box core	2020-10-30	1900-01-01 22:21:00	1208171.692	580489.6867	10.9285	-116.263	4256.63	present	Helena Wiklund | Lenka Nealova	identified by morphology	other material	genus		Ceratocephale sp. [NHM_1928]	Animalia	Annelida	Polychaeta	Phyllodocida	Nereididae	Ceratocephale				Malmgren, 1867
NORID_C5A_NHMUK_1639	PreservedSpecimen	en	NOC	DISCOLL	NORI-D	NHM_8789_TH_TAN_7	Helena Wiklund | Guadalupe Bribiesca-Contreras | Regan Drennan | Muriel Rabone | Corie Boolukos | Eva Stewart | Alison Bessell | Thomas Dahlgren | Adrian Glover	1	specimen stored in 80% non-denatured ethanol aqueous solution	Abyssal plain	NORI-D_C5A_BC_341	collected from 0–2cm	Pacific	Clarion Clipperton Zone	The Metals Company exploration area NORI-D	NORI-D	Deployment: BC_341; at Station STM_001; Cruise C5A; Layer 0–2cm; Site CTA	USNEL box core	2020-11-06	1900-01-01 14:18:00	1142437.456	480912.158	10.3348	-117.174	4287.3	present	Tammy Horton	identified by morphology	other material	genus		Parakanthophoreus sp. [NHM_6023_TH_TAN_1]	Animalia	Arthropoda	Malacostraca	Tanaidacea	Akanthophoreidae	Parakanthophoreus				Larsen & Araújo-Silva, 2014
NORID_C5A_NHMUK_1694	PreservedSpecimen	en	NHMUK	ZOO	NORI-D	NHM_5523	Helena Wiklund | Guadalupe Bribiesca-Contreras | Regan Drennan | Muriel Rabone | Corie Boolukos | Eva Stewart | Alison Bessell | Thomas Dahlgren | Adrian Glover	1	specimen stored in 80% non-denatured ethanol aqueous solution | DNA voucher stored in buffer	Abyssal plain	NORI-D_C5A_BC_346	collected from 0–2cm	Pacific	Clarion Clipperton Zone	The Metals Company exploration area NORI-D	NORI-D	Deployment: BC_346; at Station STM_002; Cruise C5A; Layer nodule; Site CTA	USNEL box core	2020-11-08	1900-01-01 00:26:00	1141449.189	480563.5567	10.3259	-117.178	4286.34	present	Helena Wiklund | Lenka Nealova	identified by DNA and morphology	other material	family		Chaetopteridae sp. [NHM_331]	Animalia	Annelida	Polychaeta		Chaetopteridae					Audouin & Milne Edwards, 1833
NORID_C5A_NHMUK_1706	PreservedSpecimen	en	NHMUK	ZOO	NORI-D	NHM_8834A	Helena Wiklund | Guadalupe Bribiesca-Contreras | Regan Drennan | Muriel Rabone | Corie Boolukos | Eva Stewart | Alison Bessell | Thomas Dahlgren | Adrian Glover	1	specimen stored in 80% non-denatured ethanol aqueous solution	Abyssal plain	NORI-D_C5A_BC_375	collected from 0–2cm	Pacific	Clarion Clipperton Zone	The Metals Company exploration area NORI-D	NORI-D	Deployment: BC_375; at Station SPR_042; Cruise C5A; Layer 0–2cm; Site PRZ	USNEL box core	2020-11-21	1900-01-01 06:57:00	1198836.622	582466.9231	10.844	-116.246	4120.53	present	Helena Wiklund | Lenka Nealova	identified by morphology	other material	genus		Chaetozone sp. indet.	Animalia	Annelida	Polychaeta	Terebellida	Cirratulidae	Chaetozone				Malmgren, 1867
NORID_C5A_NHMUK_1707	PreservedSpecimen	en	NHMUK	ZOO	NORI-D	NHM_8834_LN06	Helena Wiklund | Guadalupe Bribiesca-Contreras | Regan Drennan | Muriel Rabone | Corie Boolukos | Eva Stewart | Alison Bessell | Thomas Dahlgren | Adrian Glover	1	specimen stored in 80% non-denatured ethanol aqueous solution	Abyssal plain	NORI-D_C5A_BC_375	collected from 0–2cm	Pacific	Clarion Clipperton Zone	The Metals Company exploration area NORI-D	NORI-D	Deployment: BC_375; at Station SPR_042; Cruise C5A; Layer 0–2cm; Site PRZ	USNEL box core	2020-11-21	1900-01-01 06:57:00	1198836.622	582466.9231	10.844	-116.246	4120.53	present	Helena Wiklund | Lenka Nealova	identified by morphology	other material	genus		Chaetozone sp. indet.	Animalia	Annelida	Polychaeta	Terebellida	Cirratulidae	Chaetozone				Malmgren, 1867
NORID_C5A_NHMUK_1708	PreservedSpecimen	en	NHMUK	ZOO	NORI-D	NHM_8834_LN07	Helena Wiklund | Guadalupe Bribiesca-Contreras | Regan Drennan | Muriel Rabone | Corie Boolukos | Eva Stewart | Alison Bessell | Thomas Dahlgren | Adrian Glover	1	specimen stored in 80% non-denatured ethanol aqueous solution	Abyssal plain	NORI-D_C5A_BC_375	collected from 0–2cm	Pacific	Clarion Clipperton Zone	The Metals Company exploration area NORI-D	NORI-D	Deployment: BC_375; at Station SPR_042; Cruise C5A; Layer 0–2cm; Site PRZ	USNEL box core	2020-11-21	1900-01-01 06:57:00	1198836.622	582466.9231	10.844	-116.246	4120.53	present	Helena Wiklund | Lenka Nealova	identified by morphology	other material	genus		Chaetozone sp. indet.	Animalia	Annelida	Polychaeta	Terebellida	Cirratulidae	Chaetozone				Malmgren, 1867
NORID_C5A_NHMUK_1926	PreservedSpecimen	en	NOC	DISCOLL	NORI-D	NHM_6319_TH_ISO_1a	Helena Wiklund | Guadalupe Bribiesca-Contreras | Regan Drennan | Muriel Rabone | Corie Boolukos | Eva Stewart | Alison Bessell | Thomas Dahlgren | Adrian Glover	1	specimen stored in 80% non-denatured ethanol aqueous solution	Abyssal plain	NORI-D_C5A_BC_370	collected from topwater	Pacific	Clarion Clipperton Zone	The Metals Company exploration area NORI-D	NORI-D	Deployment: BC_370; at Station STM_012; Cruise C5A; Layer topwater; Site FFE	USNEL box core	2020-11-17	1900-01-01 20:05:00	1147313.879	483194.7208	10.3789	-117.154	4305.63	present	Tammy Horton | Georgina Valls Domedel	identified by morphology	other material	genus		Chelator sp. [NHM_6319_TH_ISO_1a]	Animalia	Arthropoda	Malacostraca	Isopoda	Desmosomatidae	Chelator				Hessler, 1970
NORID_C5A_NHMUK_1929	PreservedSpecimen	en	NOC	DISCOLL	NORI-D	NHM_8805_TH_ISO_1a	Helena Wiklund | Guadalupe Bribiesca-Contreras | Regan Drennan | Muriel Rabone | Corie Boolukos | Eva Stewart | Alison Bessell | Thomas Dahlgren | Adrian Glover	1	specimen stored in 80% non-denatured ethanol aqueous solution	Abyssal plain	NORI-D_C5A_BC_352	collected from 2–5cm	Pacific	Clarion Clipperton Zone	The Metals Company exploration area NORI-D	NORI-D	Deployment: BC_352; at Station STM_008; Cruise C5A; Layer 2–5cm; Site NFE	USNEL box core	2020-11-10	1900-01-01 04:06:00	1143935.236	482995.4357	10.3484	-117.155	4286.99	present	Tammy Horton | Georgina Valls Domedel	identified by morphology	other material	genus		Chelator sp. [NHM_8805_TH_ISO_1a]	Animalia	Arthropoda	Malacostraca	Isopoda	Desmosomatidae	Chelator				Hessler, 1970
NORID_C5A_NHMUK_1932	PreservedSpecimen	en	NHMUK	ZOO	NORI-D	NHM_5258B	Helena Wiklund | Guadalupe Bribiesca-Contreras | Regan Drennan | Muriel Rabone | Corie Boolukos | Eva Stewart | Alison Bessell | Thomas Dahlgren | Adrian Glover	1	specimen stored in 80% non-denatured ethanol aqueous solution	Abyssal plain	NORI-D_C5A_BC_337	collected from 0–2cm	Pacific	Clarion Clipperton Zone	The Metals Company exploration area NORI-D	NORI-D	Deployment: BC_337; at Station SPR_041; Cruise C5A; Layer 0–2cm; Site PRZ	USNEL box core	2020-11-04	1900-01-01 20:55:00	1198959.133	592662.902	10.8449	-116.152	4130.89	present	Helena Wiklund | Lenka Nealova	identified by DNA and morphology	other material	family		Chrysopetalidae sp. [NHM_5392]	Animalia	Annelida	Polychaeta	Phyllodocida	Chrysopetalidae					Ehlers, 1864
NORID_C5A_NHMUK_1933	PreservedSpecimen	en	NHMUK	ZOO	NORI-D	NHM_5392	Helena Wiklund | Guadalupe Bribiesca-Contreras | Regan Drennan | Muriel Rabone | Corie Boolukos | Eva Stewart | Alison Bessell | Thomas Dahlgren | Adrian Glover	1	specimen stored in 80% non-denatured ethanol aqueous solution | DNA voucher stored in buffer	Abyssal plain	NORI-D_C5A_BC_341	collected from topwater	Pacific	Clarion Clipperton Zone	The Metals Company exploration area NORI-D	NORI-D	Deployment: BC_341; at Station STM_001; Cruise C5A; Layer topwater; Site CTA	USNEL box core	2020-11-06	1900-01-01 14:18:00	1142437.456	480912.158	10.3348	-117.174	4287.3	present	Helena Wiklund | Lenka Nealova	identified by DNA and morphology	other material	family		Chrysopetalidae sp. [NHM_5392]	Animalia	Annelida	Polychaeta	Phyllodocida	Chrysopetalidae					Ehlers, 1864
NORID_C5A_NHMUK_1934	PreservedSpecimen	en	NHMUK	ZOO	NORI-D	NHM_5502	Helena Wiklund | Guadalupe Bribiesca-Contreras | Regan Drennan | Muriel Rabone | Corie Boolukos | Eva Stewart | Alison Bessell | Thomas Dahlgren | Adrian Glover	1	specimen stored in 80% non-denatured ethanol aqueous solution | DNA voucher stored in buffer	Abyssal plain	NORI-D_C5A_BC_345	collected from topwater	Pacific	Clarion Clipperton Zone	The Metals Company exploration area NORI-D	NORI-D	Deployment: BC_345; at Station STM_009; Cruise C5A; Layer topwater; Site NFE	USNEL box core	2020-11-07	1900-01-01 11:37:00	1145348.131	484138.323	10.3612	-117.145	4292.42	present	Helena Wiklund	identified by DNA and morphology	other material	family		Chrysopetalidae sp. [NHM_5392]	Animalia	Annelida	Polychaeta	Phyllodocida	Chrysopetalidae					Ehlers, 1864
NORID_C5A_NHMUK_1935	PreservedSpecimen	en	NHMUK	ZOO	NORI-D	NHM_8786_HW05	Helena Wiklund | Guadalupe Bribiesca-Contreras | Regan Drennan | Muriel Rabone | Corie Boolukos | Eva Stewart | Alison Bessell | Thomas Dahlgren | Adrian Glover	1	specimen stored in 80% non-denatured ethanol aqueous solution | DNA voucher stored in buffer	Abyssal plain	NORI-D_C5A_BC_370	collected from 0–2cm	Pacific	Clarion Clipperton Zone	The Metals Company exploration area NORI-D	NORI-D	Deployment: BC_370; at Station STM_012; Cruise C5A; Layer 0–2cm; Site FFE	USNEL box core	2020-11-17	1900-01-01 20:05:00	1147313.879	483194.7208	10.3789	-117.154	4305.63	present	Helena Wiklund | Lenka Nealova	identified by DNA and morphology	other material	family		Chrysopetalidae sp. [NHM_5392]	Animalia	Annelida	Polychaeta	Phyllodocida	Chrysopetalidae					Ehlers, 1864
NORID_C5A_NHMUK_1937	PreservedSpecimen	en	NHMUK	ZOO	NORI-D	NHM_8786_HW07	Helena Wiklund | Guadalupe Bribiesca-Contreras | Regan Drennan | Muriel Rabone | Corie Boolukos | Eva Stewart | Alison Bessell | Thomas Dahlgren | Adrian Glover	1	specimen stored in 80% non-denatured ethanol aqueous solution	Abyssal plain	NORI-D_C5A_BC_370	collected from 0–2cm	Pacific	Clarion Clipperton Zone	The Metals Company exploration area NORI-D	NORI-D	Deployment: BC_370; at Station STM_012; Cruise C5A; Layer 0–2cm; Site FFE	USNEL box core	2020-11-17	1900-01-01 20:05:00	1147313.879	483194.7208	10.3789	-117.154	4305.63	present	Helena Wiklund | Lenka Nealova	identified by morphology	other material	family		Chrysopetalidae sp. indet.	Animalia	Annelida	Polychaeta	Phyllodocida	Chrysopetalidae					Ehlers, 1864
NORID_C5A_NHMUK_1939	PreservedSpecimen	en	NHMUK	ZOO	NORI-D	NHM_8834B	Helena Wiklund | Guadalupe Bribiesca-Contreras | Regan Drennan | Muriel Rabone | Corie Boolukos | Eva Stewart | Alison Bessell | Thomas Dahlgren | Adrian Glover	1	specimen stored in 80% non-denatured ethanol aqueous solution	Abyssal plain	NORI-D_C5A_BC_375	collected from 0–2cm	Pacific	Clarion Clipperton Zone	The Metals Company exploration area NORI-D	NORI-D	Deployment: BC_375; at Station SPR_042; Cruise C5A; Layer 0–2cm; Site PRZ	USNEL box core	2020-11-21	1900-01-01 06:57:00	1198836.622	582466.9231	10.844	-116.246	4120.53	present	Helena Wiklund | Lenka Nealova	identified by morphology	other material	family		Cirratulidae sp. indet.	Animalia	Annelida	Polychaeta	Terebellida	Cirratulidae					Ryckholt, 1851
NORID_C5A_NHMUK_1940	PreservedSpecimen	en	NHMUK	ZOO	NORI-D	NHM_8886_LN02	Helena Wiklund | Guadalupe Bribiesca-Contreras | Regan Drennan | Muriel Rabone | Corie Boolukos | Eva Stewart | Alison Bessell | Thomas Dahlgren | Adrian Glover	1	specimen stored in 80% non-denatured ethanol aqueous solution	Abyssal plain	NORI-D_C5A_BC_337	collected from 2–5cm	Pacific	Clarion Clipperton Zone	The Metals Company exploration area NORI-D	NORI-D	Deployment: BC_337; at Station SPR_041; Cruise C5A; Layer 2–5cm; Site PRZ	USNEL box core	2020-11-04	1900-01-01 20:55:00	1198959.133	592662.902	10.8449	-116.152	4130.89	present	Helena Wiklund | Lenka Nealova	identified by morphology	other material	family		Cirratulidae sp. indet.	Animalia	Annelida	Polychaeta	Terebellida	Cirratulidae					Ryckholt, 1851
NORID_C5A_NHMUK_1945	PreservedSpecimen	en	NHMUK	ZOO	NORI-D	NHM_5911	Helena Wiklund | Guadalupe Bribiesca-Contreras | Regan Drennan | Muriel Rabone | Corie Boolukos | Eva Stewart | Alison Bessell | Thomas Dahlgren | Adrian Glover	1	specimen stored in 80% non-denatured ethanol aqueous solution | DNA voucher stored in buffer	Abyssal plain	NORI-D_C5A_BC_356	collected from 0–2cm	Pacific	Clarion Clipperton Zone	The Metals Company exploration area NORI-D	NORI-D	Deployment: BC_356; at Station STM_015; Cruise C5A; Layer 0–2cm; Site FFE	USNEL box core	2020-11-12	1900-01-01 08:12:00	1148102.511	485698.2048	10.3861	-117.131	4303.97	present	Helena Wiklund | Lenka Nealova	identified by DNA and morphology	other material	family		Cirratulidae sp. [NHM_1235]	Animalia	Annelida	Polychaeta	Terebellida	Cirratulidae					Ryckholt, 1851
NORID_C5A_NHMUK_1946	PreservedSpecimen	en	NHMUK	ZOO	NORI-D	NHM_6513	Helena Wiklund | Guadalupe Bribiesca-Contreras | Regan Drennan | Muriel Rabone | Corie Boolukos | Eva Stewart | Alison Bessell | Thomas Dahlgren | Adrian Glover	1	specimen stored in 80% non-denatured ethanol aqueous solution | DNA voucher stored in buffer	Abyssal plain	NORI-D_C5A_BC_375	collected from 2–5cm	Pacific	Clarion Clipperton Zone	The Metals Company exploration area NORI-D	NORI-D	Deployment: BC_375; at Station SPR_042; Cruise C5A; Layer 2–5cm; Site PRZ	USNEL box core	2020-11-21	1900-01-01 06:57:00	1198836.622	582466.9231	10.844	-116.246	4120.53	present	Helena Wiklund | Lenka Nealova	identified by DNA and morphology	other material	family		Cirratulidae sp. [NHM_1235]	Animalia	Annelida	Polychaeta	Terebellida	Cirratulidae					Ryckholt, 1851
NORID_C5A_NHMUK_1947	PreservedSpecimen	en	NHMUK	ZOO	NORI-D	NHM_6513A	Helena Wiklund | Guadalupe Bribiesca-Contreras | Regan Drennan | Muriel Rabone | Corie Boolukos | Eva Stewart | Alison Bessell | Thomas Dahlgren | Adrian Glover	1	specimen stored in 80% non-denatured ethanol aqueous solution | DNA voucher stored in buffer	Abyssal plain	NORI-D_C5A_BC_375	collected from 2–5cm	Pacific	Clarion Clipperton Zone	The Metals Company exploration area NORI-D	NORI-D	Deployment: BC_375; at Station SPR_042; Cruise C5A; Layer 2–5cm; Site PRZ	USNEL box core	2020-11-21	1900-01-01 06:57:00	1198836.622	582466.9231	10.844	-116.246	4120.53	present	Helena Wiklund | Lenka Nealova	identified by DNA and morphology	other material	family		Cirratulidae sp. [NHM_1235]	Animalia	Annelida	Polychaeta	Terebellida	Cirratulidae					Ryckholt, 1851
NORID_C5A_NHMUK_1954	PreservedSpecimen	en	NHMUK	ZOO	NORI-D	NHM_8790_HW05	Helena Wiklund | Guadalupe Bribiesca-Contreras | Regan Drennan | Muriel Rabone | Corie Boolukos | Eva Stewart | Alison Bessell | Thomas Dahlgren | Adrian Glover	1	specimen stored in 80% non-denatured ethanol aqueous solution | DNA voucher stored in buffer	Abyssal plain	NORI-D_C5A_BC_341	collected from 2–5cm	Pacific	Clarion Clipperton Zone	The Metals Company exploration area NORI-D	NORI-D	Deployment: BC_341; at Station STM_001; Cruise C5A; Layer 2–5cm; Site CTA	USNEL box core	2020-11-06	1900-01-01 14:18:00	1142437.456	480912.158	10.3348	-117.174	4287.3	present	Helena Wiklund | Lenka Nealova	identified by DNA and morphology	other material	family		Cirratulidae sp. [NHM_1235]	Animalia	Annelida	Polychaeta	Terebellida	Cirratulidae					Ryckholt, 1851
NORID_C5A_NHMUK_1955	PreservedSpecimen	en	NHMUK	ZOO	NORI-D	NHM_8799_HW01	Helena Wiklund | Guadalupe Bribiesca-Contreras | Regan Drennan | Muriel Rabone | Corie Boolukos | Eva Stewart | Alison Bessell | Thomas Dahlgren | Adrian Glover	1	specimen stored in 80% non-denatured ethanol aqueous solution | DNA voucher stored in buffer	Abyssal plain	NORI-D_C5A_BC_346	collected from 2–5cm	Pacific	Clarion Clipperton Zone	The Metals Company exploration area NORI-D	NORI-D	Deployment: BC_346; at Station STM_002; Cruise C5A; Layer 2–5cm; Site CTA	USNEL box core	2020-11-08	1900-01-01 00:26:00	1141449.189	480563.5567	10.3259	-117.178	4286.34	present	Helena Wiklund | Lenka Nealova	identified by DNA and morphology	other material	family		Cirratulidae sp. [NHM_1235]	Animalia	Annelida	Polychaeta	Terebellida	Cirratulidae					Ryckholt, 1851
NORID_C5A_NHMUK_1956	PreservedSpecimen	en	NHMUK	ZOO	NORI-D	NHM_8808_LN02	Helena Wiklund | Guadalupe Bribiesca-Contreras | Regan Drennan | Muriel Rabone | Corie Boolukos | Eva Stewart | Alison Bessell | Thomas Dahlgren | Adrian Glover	1	specimen stored in 80% non-denatured ethanol aqueous solution	Abyssal plain	NORI-D_C5A_BC_380	collected from 2–5cm	Pacific	Clarion Clipperton Zone	The Metals Company exploration area NORI-D	NORI-D	Deployment: BC_380; at Station STM_054; Cruise C5A; Layer 2–5cm; Site FFW	USNEL box core	2020-11-23	1900-01-01 08:23:00	1144611.304	473187.2167	10.3544	-117.245	4288.53	present	Helena Wiklund | Lenka Nealova	identified by morphology	other material	family		Cirratulidae sp. [NHM_1235]	Animalia	Annelida	Polychaeta	Terebellida	Cirratulidae					Ryckholt, 1851
NORID_C5A_NHMUK_1957	PreservedSpecimen	en	NHMUK	ZOO	NORI-D	NHM_8874_LN07	Helena Wiklund | Guadalupe Bribiesca-Contreras | Regan Drennan | Muriel Rabone | Corie Boolukos | Eva Stewart | Alison Bessell | Thomas Dahlgren | Adrian Glover	1	specimen stored in 80% non-denatured ethanol aqueous solution	Abyssal plain	NORI-D_C5A_BC_335	collected from 2–5cm	Pacific	Clarion Clipperton Zone	The Metals Company exploration area NORI-D	NORI-D	Deployment: BC_335; at Station SPR_034; Cruise C5A; Layer 2–5cm; Site PRZ	USNEL box core	2020-11-02	1900-01-01 16:18:00	1212909.391	591192.5897	10.9711	-116.165	4234.29	present	Helena Wiklund | Lenka Nealova	identified by morphology	other material	family		Cirratulidae sp. [NHM_1235]	Animalia	Annelida	Polychaeta	Terebellida	Cirratulidae					Ryckholt, 1851
NORID_C5A_NHMUK_1980	PreservedSpecimen	en	NHMUK	ZOO	NORI-D	NHM_5647	Helena Wiklund | Guadalupe Bribiesca-Contreras | Regan Drennan | Muriel Rabone | Corie Boolukos | Eva Stewart | Alison Bessell | Thomas Dahlgren | Adrian Glover	1	specimen stored in 80% non-denatured ethanol aqueous solution | DNA voucher stored in buffer	Abyssal plain	NORI-D_C5A_BC_349	collected from 0–2cm	Pacific	Clarion Clipperton Zone	The Metals Company exploration area NORI-D	NORI-D	Deployment: BC_349; at Station STM_005; Cruise C5A; Layer 0–2cm; Site CTA	USNEL box core	2020-11-09	1900-01-01 02:42:00	1141787.471	478412.2892	10.3289	-117.197	4283.03	present	Helena Wiklund | Lenka Nealova	identified by DNA and morphology	other material	family		Cirratulidae sp. [NHM_1429]	Animalia	Annelida	Polychaeta	Terebellida	Cirratulidae					Ryckholt, 1851
NORID_C5A_NHMUK_1985	PreservedSpecimen	en	NHMUK	ZOO	NORI-D	NHM_5879	Helena Wiklund | Guadalupe Bribiesca-Contreras | Regan Drennan | Muriel Rabone | Corie Boolukos | Eva Stewart | Alison Bessell | Thomas Dahlgren | Adrian Glover	1	specimen stored in 80% non-denatured ethanol aqueous solution | DNA voucher stored in buffer	Abyssal plain	NORI-D_C5A_BC_355	collected from 0–2cm	Pacific	Clarion Clipperton Zone	The Metals Company exploration area NORI-D	NORI-D	Deployment: BC_355; at Station STM_010; Cruise C5A; Layer 0–2cm; Site NFE	USNEL box core	2020-11-11	1900-01-01 12:15:00	1144767.767	481523.6778	10.3559	-117.169	4277.61	present	Helena Wiklund | Lenka Nealova	identified by DNA and morphology	other material	family		Cirratulidae sp. [NHM_172]	Animalia	Annelida	Polychaeta	Terebellida	Cirratulidae					Ryckholt, 1851
NORID_C5A_NHMUK_1986	PreservedSpecimen	en	NHMUK	ZOO	NORI-D	NHM_5885A	Helena Wiklund | Guadalupe Bribiesca-Contreras | Regan Drennan | Muriel Rabone | Corie Boolukos | Eva Stewart | Alison Bessell | Thomas Dahlgren | Adrian Glover	1	specimen stored in 80% non-denatured ethanol aqueous solution | DNA voucher stored in buffer	Abyssal plain	NORI-D_C5A_BC_355	collected from 0–2cm	Pacific	Clarion Clipperton Zone	The Metals Company exploration area NORI-D	NORI-D	Deployment: BC_355; at Station STM_010; Cruise C5A; Layer 0–2cm; Site NFE	USNEL box core	2020-11-11	1900-01-01 12:15:00	1144767.767	481523.6778	10.3559	-117.169	4277.61	present	Helena Wiklund | Lenka Nealova	identified by DNA and morphology	other material	family		Cirratulidae sp. [NHM_172]	Animalia	Annelida	Polychaeta	Terebellida	Cirratulidae					Ryckholt, 1851
NORID_C5A_NHMUK_1987	PreservedSpecimen	en	NHMUK	ZOO	NORI-D	NHM_6021	Helena Wiklund | Guadalupe Bribiesca-Contreras | Regan Drennan | Muriel Rabone | Corie Boolukos | Eva Stewart | Alison Bessell | Thomas Dahlgren | Adrian Glover	1	specimen stored in 80% non-denatured ethanol aqueous solution | DNA voucher stored in buffer	Abyssal plain	NORI-D_C5A_BC_360	collected from 0–2cm	Pacific	Clarion Clipperton Zone	The Metals Company exploration area NORI-D	NORI-D	Deployment: BC_360; at Station STM_007; Cruise C5A; Layer 0–2cm; Site NFE	USNEL box core	2020-11-13	1900-01-01 20:49:00	1144978.107	482586.2033	10.3578	-117.159	4281.85	present	Helena Wiklund | Lenka Nealova	identified by DNA and morphology	other material	family		Cirratulidae sp. [NHM_172]	Animalia	Annelida	Polychaeta	Terebellida	Cirratulidae					Ryckholt, 1851
NORID_C5A_NHMUK_1988	PreservedSpecimen	en	NHMUK	ZOO	NORI-D	NHM_6671	Helena Wiklund | Guadalupe Bribiesca-Contreras | Regan Drennan | Muriel Rabone | Corie Boolukos | Eva Stewart | Alison Bessell | Thomas Dahlgren | Adrian Glover	1	specimen stored in 80% non-denatured ethanol aqueous solution | DNA voucher stored in buffer	Abyssal plain	NORI-D_C5A_BC_379	collected from 0–2cm	Pacific	Clarion Clipperton Zone	The Metals Company exploration area NORI-D	NORI-D	Deployment: BC_379; at Station STM_050; Cruise C5A; Layer 0–2cm; Site FFW	USNEL box core	2020-11-23	1900-01-01 02:34:00	1144660.424	475828.6307	10.3549	-117.221	4273.77	present	Helena Wiklund | Lenka Nealova	identified by DNA and morphology	other material	family		Cirratulidae sp. [NHM_172]	Animalia	Annelida	Polychaeta	Terebellida	Cirratulidae					Ryckholt, 1851
NORID_C5A_NHMUK_1991	PreservedSpecimen	en	NHMUK	ZOO	NORI-D	NHM_8783_HW08	Helena Wiklund | Guadalupe Bribiesca-Contreras | Regan Drennan | Muriel Rabone | Corie Boolukos | Eva Stewart | Alison Bessell | Thomas Dahlgren | Adrian Glover	1	specimen stored in 80% non-denatured ethanol aqueous solution | DNA voucher stored in buffer	Abyssal plain	NORI-D_C5A_BC_360	collected from 0–2cm	Pacific	Clarion Clipperton Zone	The Metals Company exploration area NORI-D	NORI-D	Deployment: BC_360; at Station STM_007; Cruise C5A; Layer 0–2cm; Site NFE	USNEL box core	2020-11-13	1900-01-01 20:49:00	1144978.107	482586.2033	10.3578	-117.159	4281.85	present	Helena Wiklund | Lenka Nealova	identified by DNA and morphology	other material	family		Cirratulidae sp. [NHM_172]	Animalia	Annelida	Polychaeta	Terebellida	Cirratulidae					Ryckholt, 1851
NORID_C5A_NHMUK_1992	PreservedSpecimen	en	NHMUK	ZOO	NORI-D	NHM_8801_HW06	Helena Wiklund | Guadalupe Bribiesca-Contreras | Regan Drennan | Muriel Rabone | Corie Boolukos | Eva Stewart | Alison Bessell | Thomas Dahlgren | Adrian Glover	1	specimen stored in 80% non-denatured ethanol aqueous solution | DNA voucher stored in buffer	Abyssal plain	NORI-D_C5A_BC_355	collected from 0–2cm	Pacific	Clarion Clipperton Zone	The Metals Company exploration area NORI-D	NORI-D	Deployment: BC_355; at Station STM_010; Cruise C5A; Layer 0–2cm; Site NFE	USNEL box core	2020-11-11	1900-01-01 12:15:00	1144767.767	481523.6778	10.3559	-117.169	4277.61	present	Helena Wiklund | Lenka Nealova	identified by DNA and morphology	other material	family		Cirratulidae sp. [NHM_172]	Animalia	Annelida	Polychaeta	Terebellida	Cirratulidae					Ryckholt, 1851
NORID_C5A_NHMUK_1993	PreservedSpecimen	en	NHMUK	ZOO	NORI-D	NHM_8801_HW09	Helena Wiklund | Guadalupe Bribiesca-Contreras | Regan Drennan | Muriel Rabone | Corie Boolukos | Eva Stewart | Alison Bessell | Thomas Dahlgren | Adrian Glover	1	specimen stored in 80% non-denatured ethanol aqueous solution | DNA voucher stored in buffer	Abyssal plain	NORI-D_C5A_BC_355	collected from 0–2cm	Pacific	Clarion Clipperton Zone	The Metals Company exploration area NORI-D	NORI-D	Deployment: BC_355; at Station STM_010; Cruise C5A; Layer 0–2cm; Site NFE	USNEL box core	2020-11-11	1900-01-01 12:15:00	1144767.767	481523.6778	10.3559	-117.169	4277.61	present	Helena Wiklund | Lenka Nealova	identified by DNA and morphology	other material	family		Cirratulidae sp. [NHM_172]	Animalia	Annelida	Polychaeta	Terebellida	Cirratulidae					Ryckholt, 1851
NORID_C5A_NHMUK_2006	PreservedSpecimen	en	NHMUK	ZOO	NORI-D	NHM_5249	Helena Wiklund | Guadalupe Bribiesca-Contreras | Regan Drennan | Muriel Rabone | Corie Boolukos | Eva Stewart | Alison Bessell | Thomas Dahlgren | Adrian Glover	1	specimen stored in 80% non-denatured ethanol aqueous solution | DNA voucher stored in buffer	Abyssal plain	NORI-D_C5A_BC_337	collected from topwater	Pacific	Clarion Clipperton Zone	The Metals Company exploration area NORI-D	NORI-D	Deployment: BC_337; at Station SPR_041; Cruise C5A; Layer topwater; Site PRZ	USNEL box core	2020-11-04	1900-01-01 20:55:00	1198959.133	592662.902	10.8449	-116.152	4130.89	present	Helena Wiklund | Lenka Nealova	identified by DNA and morphology	other material	family		Cirratulidae sp. [NHM_2163]	Animalia	Annelida	Polychaeta	Terebellida	Cirratulidae					Ryckholt, 1851
NORID_C5A_NHMUK_2007	PreservedSpecimen	en	NHMUK	ZOO	NORI-D	NHM_5551	Helena Wiklund | Guadalupe Bribiesca-Contreras | Regan Drennan | Muriel Rabone | Corie Boolukos | Eva Stewart | Alison Bessell | Thomas Dahlgren | Adrian Glover	1	specimen stored in 80% non-denatured ethanol aqueous solution | DNA voucher stored in buffer	Abyssal plain	NORI-D_C5A_BC_346	collected from 0–2cm	Pacific	Clarion Clipperton Zone	The Metals Company exploration area NORI-D	NORI-D	Deployment: BC_346; at Station STM_002; Cruise C5A; Layer 0–2cm; Site CTA	USNEL box core	2020-11-08	1900-01-01 00:26:00	1141449.189	480563.5567	10.3259	-117.178	4286.34	present	Helena Wiklund | Lenka Nealova	identified by DNA and morphology	other material	family		Cirratulidae sp. [NHM_2163]	Animalia	Annelida	Polychaeta	Terebellida	Cirratulidae					Ryckholt, 1851
NORID_C5A_NHMUK_2008	PreservedSpecimen	en	NHMUK	ZOO	NORI-D	NHM_6712A	Helena Wiklund | Guadalupe Bribiesca-Contreras | Regan Drennan | Muriel Rabone | Corie Boolukos | Eva Stewart | Alison Bessell | Thomas Dahlgren | Adrian Glover	1	specimen stored in 80% non-denatured ethanol aqueous solution | DNA voucher stored in buffer	Abyssal plain	NORI-D_C5A_BC_380	collected from 0–2cm	Pacific	Clarion Clipperton Zone	The Metals Company exploration area NORI-D	NORI-D	Deployment: BC_380; at Station STM_054; Cruise C5A; Layer 0–2cm; Site FFW	USNEL box core	2020-11-23	1900-01-01 08:23:00	1144611.304	473187.2167	10.3544	-117.245	4288.53	present	Helena Wiklund | Lenka Nealova	identified by DNA and morphology	other material	family		Cirratulidae sp. [NHM_2163]	Animalia	Annelida	Polychaeta	Terebellida	Cirratulidae					Ryckholt, 1851
NORID_C5A_NHMUK_2014	PreservedSpecimen	en	NHMUK	ZOO	NORI-D	NHM_8780_HW06	Helena Wiklund | Guadalupe Bribiesca-Contreras | Regan Drennan | Muriel Rabone | Corie Boolukos | Eva Stewart | Alison Bessell | Thomas Dahlgren | Adrian Glover	1	specimen stored in 80% non-denatured ethanol aqueous solution | DNA voucher stored in buffer	Abyssal plain	NORI-D_C5A_BC_356	collected from 0–2cm	Pacific	Clarion Clipperton Zone	The Metals Company exploration area NORI-D	NORI-D	Deployment: BC_356; at Station STM_015; Cruise C5A; Layer 0–2cm; Site FFE	USNEL box core	2020-11-12	1900-01-01 08:12:00	1148102.511	485698.2048	10.3861	-117.131	4303.97	present	Helena Wiklund | Lenka Nealova	identified by DNA and morphology	other material	family		Cirratulidae sp. [NHM_2163]	Animalia	Annelida	Polychaeta	Terebellida	Cirratulidae					Ryckholt, 1851
NORID_C5A_NHMUK_2015	PreservedSpecimen	en	NHMUK	ZOO	NORI-D	NHM_8792_HW04	Helena Wiklund | Guadalupe Bribiesca-Contreras | Regan Drennan | Muriel Rabone | Corie Boolukos | Eva Stewart | Alison Bessell | Thomas Dahlgren | Adrian Glover	1	specimen stored in 80% non-denatured ethanol aqueous solution | DNA voucher stored in buffer	Abyssal plain	NORI-D_C5A_BC_349	collected from 0–2cm	Pacific	Clarion Clipperton Zone	The Metals Company exploration area NORI-D	NORI-D	Deployment: BC_349; at Station STM_005; Cruise C5A; Layer 0–2cm; Site CTA	USNEL box core	2020-11-09	1900-01-01 02:42:00	1141787.471	478412.2892	10.3289	-117.197	4283.03	present	Helena Wiklund | Lenka Nealova	identified by DNA and morphology	other material	family		Cirratulidae sp. [NHM_2163]	Animalia	Annelida	Polychaeta	Terebellida	Cirratulidae					Ryckholt, 1851
NORID_C5A_NHMUK_2016	PreservedSpecimen	en	NHMUK	ZOO	NORI-D	NHM_8792_HW08	Helena Wiklund | Guadalupe Bribiesca-Contreras | Regan Drennan | Muriel Rabone | Corie Boolukos | Eva Stewart | Alison Bessell | Thomas Dahlgren | Adrian Glover	1	specimen stored in 80% non-denatured ethanol aqueous solution | DNA voucher stored in buffer	Abyssal plain	NORI-D_C5A_BC_349	collected from 0–2cm	Pacific	Clarion Clipperton Zone	The Metals Company exploration area NORI-D	NORI-D	Deployment: BC_349; at Station STM_005; Cruise C5A; Layer 0–2cm; Site CTA	USNEL box core	2020-11-09	1900-01-01 02:42:00	1141787.471	478412.2892	10.3289	-117.197	4283.03	present	Helena Wiklund | Lenka Nealova	identified by DNA and morphology	other material	family		Cirratulidae sp. [NHM_2163]	Animalia	Annelida	Polychaeta	Terebellida	Cirratulidae					Ryckholt, 1851
NORID_C5A_NHMUK_2017	PreservedSpecimen	en	NHMUK	ZOO	NORI-D	NHM_8795_HW03	Helena Wiklund | Guadalupe Bribiesca-Contreras | Regan Drennan | Muriel Rabone | Corie Boolukos | Eva Stewart | Alison Bessell | Thomas Dahlgren | Adrian Glover	1	specimen stored in 80% non-denatured ethanol aqueous solution | DNA voucher stored in buffer	Abyssal plain	NORI-D_C5A_BC_339	collected from 0–2cm	Pacific	Clarion Clipperton Zone	The Metals Company exploration area NORI-D	NORI-D	Deployment: BC_339; at Station STM_003; Cruise C5A; Layer 0–2cm; Site CTA	USNEL box core	2020-11-05	1900-01-01 22:28:00	1141081.21	479497.476	10.3226	-117.187	4278.48	present	Helena Wiklund | Lenka Nealova	identified by DNA and morphology	other material	family		Cirratulidae sp. [NHM_2163]	Animalia	Annelida	Polychaeta	Terebellida	Cirratulidae					Ryckholt, 1851
NORID_C5A_NHMUK_2018	PreservedSpecimen	en	NHMUK	ZOO	NORI-D	NHM_8801_HW04	Helena Wiklund | Guadalupe Bribiesca-Contreras | Regan Drennan | Muriel Rabone | Corie Boolukos | Eva Stewart | Alison Bessell | Thomas Dahlgren | Adrian Glover	1	specimen stored in 80% non-denatured ethanol aqueous solution | DNA voucher stored in buffer	Abyssal plain	NORI-D_C5A_BC_355	collected from 0–2cm	Pacific	Clarion Clipperton Zone	The Metals Company exploration area NORI-D	NORI-D	Deployment: BC_355; at Station STM_010; Cruise C5A; Layer 0–2cm; Site NFE	USNEL box core	2020-11-11	1900-01-01 12:15:00	1144767.767	481523.6778	10.3559	-117.169	4277.61	present	Helena Wiklund | Lenka Nealova	identified by DNA and morphology	other material	family		Cirratulidae sp. [NHM_2163]	Animalia	Annelida	Polychaeta	Terebellida	Cirratulidae					Ryckholt, 1851
NORID_C5A_NHMUK_2019	PreservedSpecimen	en	NHMUK	ZOO	NORI-D	NHM_8802_HW02	Helena Wiklund | Guadalupe Bribiesca-Contreras | Regan Drennan | Muriel Rabone | Corie Boolukos | Eva Stewart | Alison Bessell | Thomas Dahlgren | Adrian Glover	1	specimen stored in 80% non-denatured ethanol aqueous solution | DNA voucher stored in buffer	Abyssal plain	NORI-D_C5A_BC_355	collected from 2–5cm	Pacific	Clarion Clipperton Zone	The Metals Company exploration area NORI-D	NORI-D	Deployment: BC_355; at Station STM_010; Cruise C5A; Layer 2–5cm; Site NFE	USNEL box core	2020-11-11	1900-01-01 12:15:00	1144767.767	481523.6778	10.3559	-117.169	4277.61	present	Helena Wiklund | Lenka Nealova	identified by DNA and morphology	other material	family		Cirratulidae sp. [NHM_2163]	Animalia	Annelida	Polychaeta	Terebellida	Cirratulidae					Ryckholt, 1851
NORID_C5A_NHMUK_2020	PreservedSpecimen	en	NHMUK	ZOO	NORI-D	NHM_8823_HW02	Helena Wiklund | Guadalupe Bribiesca-Contreras | Regan Drennan | Muriel Rabone | Corie Boolukos | Eva Stewart | Alison Bessell | Thomas Dahlgren | Adrian Glover	1	specimen stored in 80% non-denatured ethanol aqueous solution | DNA voucher stored in buffer	Abyssal plain	NORI-D_C5A_BC_347	collected from 2–5cm	Pacific	Clarion Clipperton Zone	The Metals Company exploration area NORI-D	NORI-D	Deployment: BC_347; at Station STM_013; Cruise C5A; Layer 2–5cm; Site FFE	USNEL box core	2020-11-08	1900-01-01 12:28:00	1146073.386	483362.0859	10.3677	-117.152	4305.17	present	Helena Wiklund	identified by DNA and morphology	other material	family		Cirratulidae sp. [NHM_2163]	Animalia	Annelida	Polychaeta	Terebellida	Cirratulidae					Ryckholt, 1851
NORID_C5A_NHMUK_2046	PreservedSpecimen	en	NHMUK	ZOO	NORI-D	NHM_5062B	Helena Wiklund | Guadalupe Bribiesca-Contreras | Regan Drennan | Muriel Rabone | Corie Boolukos | Eva Stewart | Alison Bessell | Thomas Dahlgren | Adrian Glover	1	specimen stored in 80% non-denatured ethanol aqueous solution | DNA voucher stored in buffer	Abyssal plain	NORI-D_C5A_BC_328	collected from 0–2cm	Pacific	Clarion Clipperton Zone	The Metals Company exploration area NORI-D	NORI-D	Deployment: BC_328; at Station SPR_033; Cruise C5A; Layer 0–2cm; Site PRZ	USNEL box core	2020-10-30	1900-01-01 22:21:00	1208171.692	580489.6867	10.9285	-116.263	4256.63	present	Helena Wiklund | Lenka Nealova	identified by DNA and morphology	other material	family		Cirratulidae sp. [NHM_5062B]	Animalia	Annelida	Polychaeta	Terebellida	Cirratulidae					Ryckholt, 1851
NORID_C5A_NHMUK_2048	PreservedSpecimen	en	NHMUK	ZOO	NORI-D	NHM_5329	Helena Wiklund | Guadalupe Bribiesca-Contreras | Regan Drennan | Muriel Rabone | Corie Boolukos | Eva Stewart | Alison Bessell | Thomas Dahlgren | Adrian Glover	1	specimen stored in 80% non-denatured ethanol aqueous solution | DNA voucher stored in buffer	Abyssal plain	NORI-D_C5A_BC_339	collected from 0–2cm	Pacific	Clarion Clipperton Zone	The Metals Company exploration area NORI-D	NORI-D	Deployment: BC_339; at Station STM_003; Cruise C5A; Layer 0–2cm; Site CTA	USNEL box core	2020-11-05	1900-01-01 22:28:00	1141081.21	479497.476	10.3226	-117.187	4278.48	present	Helena Wiklund | Lenka Nealova	identified by DNA and morphology	other material	family		Cirratulidae sp. [NHM_5329]	Animalia	Annelida	Polychaeta	Terebellida	Cirratulidae					Ryckholt, 1851
NORID_C5A_NHMUK_2050	PreservedSpecimen	en	NHMUK	ZOO	NORI-D	NHM_8786_HW01	Helena Wiklund | Guadalupe Bribiesca-Contreras | Regan Drennan | Muriel Rabone | Corie Boolukos | Eva Stewart | Alison Bessell | Thomas Dahlgren | Adrian Glover	1	specimen stored in 80% non-denatured ethanol aqueous solution | DNA voucher stored in buffer	Abyssal plain	NORI-D_C5A_BC_370	collected from 0–2cm	Pacific	Clarion Clipperton Zone	The Metals Company exploration area NORI-D	NORI-D	Deployment: BC_370; at Station STM_012; Cruise C5A; Layer 0–2cm; Site FFE	USNEL box core	2020-11-17	1900-01-01 20:05:00	1147313.879	483194.7208	10.3789	-117.154	4305.63	present	Helena Wiklund | Lenka Nealova	identified by DNA and morphology	other material	family		Cirratulidae sp. [NHM_5329]	Animalia	Annelida	Polychaeta	Terebellida	Cirratulidae					Ryckholt, 1851
NORID_C5A_NHMUK_2054	PreservedSpecimen	en	NHMUK	ZOO	NORI-D	NHM_5878	Helena Wiklund | Guadalupe Bribiesca-Contreras | Regan Drennan | Muriel Rabone | Corie Boolukos | Eva Stewart | Alison Bessell | Thomas Dahlgren | Adrian Glover	1	specimen stored in 80% non-denatured ethanol aqueous solution | DNA voucher stored in buffer	Abyssal plain	NORI-D_C5A_BC_355	collected from 0–2cm	Pacific	Clarion Clipperton Zone	The Metals Company exploration area NORI-D	NORI-D	Deployment: BC_355; at Station STM_010; Cruise C5A; Layer 0–2cm; Site NFE	USNEL box core	2020-11-11	1900-01-01 12:15:00	1144767.767	481523.6778	10.3559	-117.169	4277.61	present	Helena Wiklund | Lenka Nealova	identified by DNA and morphology	other material	family		Cirratulidae sp. [NHM_5878]	Animalia	Annelida	Polychaeta	Terebellida	Cirratulidae					Ryckholt, 1851
NORID_C5A_NHMUK_2055	PreservedSpecimen	en	NHMUK	ZOO	NORI-D	NHM_5884	Helena Wiklund | Guadalupe Bribiesca-Contreras | Regan Drennan | Muriel Rabone | Corie Boolukos | Eva Stewart | Alison Bessell | Thomas Dahlgren | Adrian Glover	1	specimen stored in 80% non-denatured ethanol aqueous solution | DNA voucher stored in buffer	Abyssal plain	NORI-D_C5A_BC_355	collected from 0–2cm	Pacific	Clarion Clipperton Zone	The Metals Company exploration area NORI-D	NORI-D	Deployment: BC_355; at Station STM_010; Cruise C5A; Layer 0–2cm; Site NFE	USNEL box core	2020-11-11	1900-01-01 12:15:00	1144767.767	481523.6778	10.3559	-117.169	4277.61	present	Helena Wiklund | Lenka Nealova	identified by DNA and morphology	other material	family		Cirratulidae sp. [NHM_5878]	Animalia	Annelida	Polychaeta	Terebellida	Cirratulidae					Ryckholt, 1851
NORID_C5A_NHMUK_2056	PreservedSpecimen	en	NHMUK	ZOO	NORI-D	NHM_5059	Helena Wiklund | Guadalupe Bribiesca-Contreras | Regan Drennan | Muriel Rabone | Corie Boolukos | Eva Stewart | Alison Bessell | Thomas Dahlgren | Adrian Glover	1	specimen stored in 80% non-denatured ethanol aqueous solution | DNA voucher stored in buffer	Abyssal plain	NORI-D_C5A_BC_328	collected from 0–2cm	Pacific	Clarion Clipperton Zone	The Metals Company exploration area NORI-D	NORI-D	Deployment: BC_328; at Station SPR_033; Cruise C5A; Layer 0–2cm; Site PRZ	USNEL box core	2020-10-30	1900-01-01 22:21:00	1208171.692	580489.6867	10.9285	-116.263	4256.63	present	Helena Wiklund | Lenka Nealova	identified by DNA and morphology	other material	family		Cirratulidae sp. [NHM_5911A]	Animalia	Annelida	Polychaeta	Terebellida	Cirratulidae					Ryckholt, 1851
NORID_C5A_NHMUK_2057	PreservedSpecimen	en	NHMUK	ZOO	NORI-D	NHM_5911A	Helena Wiklund | Guadalupe Bribiesca-Contreras | Regan Drennan | Muriel Rabone | Corie Boolukos | Eva Stewart | Alison Bessell | Thomas Dahlgren | Adrian Glover	1	specimen stored in 80% non-denatured ethanol aqueous solution | DNA voucher stored in buffer	Abyssal plain	NORI-D_C5A_BC_356	collected from 0–2cm	Pacific	Clarion Clipperton Zone	The Metals Company exploration area NORI-D	NORI-D	Deployment: BC_356; at Station STM_015; Cruise C5A; Layer 0–2cm; Site FFE	USNEL box core	2020-11-12	1900-01-01 08:12:00	1148102.511	485698.2048	10.3861	-117.131	4303.97	present	Helena Wiklund | Lenka Nealova	identified by DNA and morphology	other material	family		Cirratulidae sp. [NHM_5911A]	Animalia	Annelida	Polychaeta	Terebellida	Cirratulidae					Ryckholt, 1851
NORID_C5A_NHMUK_2058	PreservedSpecimen	en	NHMUK	ZOO	NORI-D	NHM_6712	Helena Wiklund | Guadalupe Bribiesca-Contreras | Regan Drennan | Muriel Rabone | Corie Boolukos | Eva Stewart | Alison Bessell | Thomas Dahlgren | Adrian Glover	1	specimen stored in 80% non-denatured ethanol aqueous solution | DNA voucher stored in buffer	Abyssal plain	NORI-D_C5A_BC_380	collected from 0–2cm	Pacific	Clarion Clipperton Zone	The Metals Company exploration area NORI-D	NORI-D	Deployment: BC_380; at Station STM_054; Cruise C5A; Layer 0–2cm; Site FFW	USNEL box core	2020-11-23	1900-01-01 08:23:00	1144611.304	473187.2167	10.3544	-117.245	4288.53	present	Helena Wiklund | Lenka Nealova	identified by DNA and morphology	other material	family		Cirratulidae sp. [NHM_5911A]	Animalia	Annelida	Polychaeta	Terebellida	Cirratulidae					Ryckholt, 1851
NORID_C5A_NHMUK_2059	PreservedSpecimen	en	NHMUK	ZOO	NORI-D	NHM_8792_HW06	Helena Wiklund | Guadalupe Bribiesca-Contreras | Regan Drennan | Muriel Rabone | Corie Boolukos | Eva Stewart | Alison Bessell | Thomas Dahlgren | Adrian Glover	1	specimen stored in 80% non-denatured ethanol aqueous solution | DNA voucher stored in buffer	Abyssal plain	NORI-D_C5A_BC_349	collected from 0–2cm	Pacific	Clarion Clipperton Zone	The Metals Company exploration area NORI-D	NORI-D	Deployment: BC_349; at Station STM_005; Cruise C5A; Layer 0–2cm; Site CTA	USNEL box core	2020-11-09	1900-01-01 02:42:00	1141787.471	478412.2892	10.3289	-117.197	4283.03	present	Helena Wiklund | Lenka Nealova	identified by DNA and morphology	other material	family		Cirratulidae sp. [NHM_5911A]	Animalia	Annelida	Polychaeta	Terebellida	Cirratulidae					Ryckholt, 1851
NORID_C5A_NHMUK_2071	PreservedSpecimen	en	NHMUK	ZOO	NORI-D	NHM_6032A	Helena Wiklund | Guadalupe Bribiesca-Contreras | Regan Drennan | Muriel Rabone | Corie Boolukos | Eva Stewart | Alison Bessell | Thomas Dahlgren | Adrian Glover	1	specimen stored in 80% non-denatured ethanol aqueous solution | DNA voucher stored in buffer	Abyssal plain	NORI-D_C5A_BC_360	collected from 2–5cm	Pacific	Clarion Clipperton Zone	The Metals Company exploration area NORI-D	NORI-D	Deployment: BC_360; at Station STM_007; Cruise C5A; Layer 2–5cm; Site NFE	USNEL box core	2020-11-13	1900-01-01 20:49:00	1144978.107	482586.2033	10.3578	-117.159	4281.85	present	Helena Wiklund | Lenka Nealova	identified by DNA and morphology	other material	family		Cirratulidae sp. [NHM_6032A]	Animalia	Annelida	Polychaeta	Terebellida	Cirratulidae					Ryckholt, 1851
NORID_C5A_NHMUK_2072	PreservedSpecimen	en	NHMUK	ZOO	NORI-D	NHM_8778_HW11	Helena Wiklund | Guadalupe Bribiesca-Contreras | Regan Drennan | Muriel Rabone | Corie Boolukos | Eva Stewart | Alison Bessell | Thomas Dahlgren | Adrian Glover	1	specimen stored in 80% non-denatured ethanol aqueous solution | DNA voucher stored in buffer	Abyssal plain	NORI-D_C5A_BC_357	collected from 0–2cm	Pacific	Clarion Clipperton Zone	The Metals Company exploration area NORI-D	NORI-D	Deployment: BC_357; at Station STM_014; Cruise C5A; Layer 0–2cm; Site FFE	USNEL box core	2020-11-12	1900-01-01 15:20:00	1147184.662	483905.5827	10.3778	-117.147	4312.33	present	Helena Wiklund | Lenka Nealova	identified by DNA and morphology	other material	family		Cirratulidae sp. [NHM_618]	Animalia	Annelida	Polychaeta	Terebellida	Cirratulidae					Ryckholt, 1851
NORID_C5A_NHMUK_2073	PreservedSpecimen	en	NHMUK	ZOO	NORI-D	NHM_8792_HW09	Helena Wiklund | Guadalupe Bribiesca-Contreras | Regan Drennan | Muriel Rabone | Corie Boolukos | Eva Stewart | Alison Bessell | Thomas Dahlgren | Adrian Glover	1	specimen stored in 80% non-denatured ethanol aqueous solution | DNA voucher stored in buffer	Abyssal plain	NORI-D_C5A_BC_349	collected from 0–2cm	Pacific	Clarion Clipperton Zone	The Metals Company exploration area NORI-D	NORI-D	Deployment: BC_349; at Station STM_005; Cruise C5A; Layer 0–2cm; Site CTA	USNEL box core	2020-11-09	1900-01-01 02:42:00	1141787.471	478412.2892	10.3289	-117.197	4283.03	present	Helena Wiklund | Lenka Nealova	identified by DNA and morphology	other material	family		Cirratulidae sp. [NHM_618]	Animalia	Annelida	Polychaeta	Terebellida	Cirratulidae					Ryckholt, 1851
NORID_C5A_NHMUK_2074	PreservedSpecimen	en	NHMUK	ZOO	NORI-D	NHM_8795_HW10	Helena Wiklund | Guadalupe Bribiesca-Contreras | Regan Drennan | Muriel Rabone | Corie Boolukos | Eva Stewart | Alison Bessell | Thomas Dahlgren | Adrian Glover	1	specimen stored in 80% non-denatured ethanol aqueous solution | DNA voucher stored in buffer	Abyssal plain	NORI-D_C5A_BC_339	collected from 0–2cm	Pacific	Clarion Clipperton Zone	The Metals Company exploration area NORI-D	NORI-D	Deployment: BC_339; at Station STM_003; Cruise C5A; Layer 0–2cm; Site CTA	USNEL box core	2020-11-05	1900-01-01 22:28:00	1141081.21	479497.476	10.3226	-117.187	4278.48	present	Helena Wiklund | Lenka Nealova	identified by DNA and morphology	other material	family		Cirratulidae sp. [NHM_618]	Animalia	Annelida	Polychaeta	Terebellida	Cirratulidae					Ryckholt, 1851
NORID_C5A_NHMUK_2075	PreservedSpecimen	en	NHMUK	ZOO	NORI-D	NHM_8795_HW13	Helena Wiklund | Guadalupe Bribiesca-Contreras | Regan Drennan | Muriel Rabone | Corie Boolukos | Eva Stewart | Alison Bessell | Thomas Dahlgren | Adrian Glover	1	specimen stored in 80% non-denatured ethanol aqueous solution | DNA voucher stored in buffer	Abyssal plain	NORI-D_C5A_BC_339	collected from 0–2cm	Pacific	Clarion Clipperton Zone	The Metals Company exploration area NORI-D	NORI-D	Deployment: BC_339; at Station STM_003; Cruise C5A; Layer 0–2cm; Site CTA	USNEL box core	2020-11-05	1900-01-01 22:28:00	1141081.21	479497.476	10.3226	-117.187	4278.48	present	Helena Wiklund | Lenka Nealova	identified by DNA and morphology	other material	family		Cirratulidae sp. [NHM_618]	Animalia	Annelida	Polychaeta	Terebellida	Cirratulidae					Ryckholt, 1851
NORID_C5A_NHMUK_2085	PreservedSpecimen	en	NHMUK	ZOO	NORI-D	NHM_8788_HW05	Helena Wiklund | Guadalupe Bribiesca-Contreras | Regan Drennan | Muriel Rabone | Corie Boolukos | Eva Stewart | Alison Bessell | Thomas Dahlgren | Adrian Glover	1	specimen stored in 80% non-denatured ethanol aqueous solution | DNA voucher stored in buffer	Abyssal plain	NORI-D_C5A_BC_370	collected from 5–10cm	Pacific	Clarion Clipperton Zone	The Metals Company exploration area NORI-D	NORI-D	Deployment: BC_370; at Station STM_012; Cruise C5A; Layer 5–10cm; Site FFE	USNEL box core	2020-11-17	1900-01-01 20:05:00	1147313.879	483194.7208	10.3789	-117.154	4305.63	present	Helena Wiklund | Lenka Nealova	identified by DNA and morphology	other material	family		Cirratulidae sp. [NHM_6880_HW11]	Animalia	Annelida	Polychaeta	Terebellida	Cirratulidae					Ryckholt, 1851
NORID_C5A_NHMUK_2086	PreservedSpecimen	en	NHMUK	ZOO	NORI-D	NHM_8797_HW02	Helena Wiklund | Guadalupe Bribiesca-Contreras | Regan Drennan | Muriel Rabone | Corie Boolukos | Eva Stewart | Alison Bessell | Thomas Dahlgren | Adrian Glover	1	specimen stored in 80% non-denatured ethanol aqueous solution	Abyssal plain	NORI-D_C5A_BC_339	collected from 5–10cm	Pacific	Clarion Clipperton Zone	The Metals Company exploration area NORI-D	NORI-D	Deployment: BC_339; at Station STM_003; Cruise C5A; Layer 5–10cm; Site CTA	USNEL box core	2020-11-05	1900-01-01 22:28:00	1141081.21	479497.476	10.3226	-117.187	4278.48	present	Helena Wiklund | Lenka Nealova	identified by DNA and morphology	other material	family		Cirratulidae sp. [NHM_6880_HW11]	Animalia	Annelida	Polychaeta	Terebellida	Cirratulidae					Ryckholt, 1851
NORID_C5A_NHMUK_2087	PreservedSpecimen	en	NHMUK	ZOO	NORI-D	NHM_8797_HW03	Helena Wiklund | Guadalupe Bribiesca-Contreras | Regan Drennan | Muriel Rabone | Corie Boolukos | Eva Stewart | Alison Bessell | Thomas Dahlgren | Adrian Glover	1	specimen stored in 80% non-denatured ethanol aqueous solution | DNA voucher stored in buffer	Abyssal plain	NORI-D_C5A_BC_339	collected from 5–10cm	Pacific	Clarion Clipperton Zone	The Metals Company exploration area NORI-D	NORI-D	Deployment: BC_339; at Station STM_003; Cruise C5A; Layer 5–10cm; Site CTA	USNEL box core	2020-11-05	1900-01-01 22:28:00	1141081.21	479497.476	10.3226	-117.187	4278.48	present	Helena Wiklund | Lenka Nealova	identified by DNA and morphology	other material	family		Cirratulidae sp. [NHM_6880_HW11]	Animalia	Annelida	Polychaeta	Terebellida	Cirratulidae					Ryckholt, 1851
NORID_C5A_NHMUK_2088	PreservedSpecimen	en	NHMUK	ZOO	NORI-D	NHM_8800_HW01	Helena Wiklund | Guadalupe Bribiesca-Contreras | Regan Drennan | Muriel Rabone | Corie Boolukos | Eva Stewart | Alison Bessell | Thomas Dahlgren | Adrian Glover	1	specimen stored in 80% non-denatured ethanol aqueous solution | DNA voucher stored in buffer	Abyssal plain	NORI-D_C5A_BC_346	collected from 5–10cm	Pacific	Clarion Clipperton Zone	The Metals Company exploration area NORI-D	NORI-D	Deployment: BC_346; at Station STM_002; Cruise C5A; Layer 5–10cm; Site CTA	USNEL box core	2020-11-08	1900-01-01 00:26:00	1141449.189	480563.5567	10.3259	-117.178	4286.34	present	Helena Wiklund | Lenka Nealova	identified by DNA and morphology	other material	family		Cirratulidae sp. [NHM_6880_HW11]	Animalia	Annelida	Polychaeta	Terebellida	Cirratulidae					Ryckholt, 1851
NORID_C5A_NHMUK_2089	PreservedSpecimen	en	NHMUK	ZOO	NORI-D	NHM_8809_LN02	Helena Wiklund | Guadalupe Bribiesca-Contreras | Regan Drennan | Muriel Rabone | Corie Boolukos | Eva Stewart | Alison Bessell | Thomas Dahlgren | Adrian Glover	1	specimen stored in 80% non-denatured ethanol aqueous solution	Abyssal plain	NORI-D_C5A_BC_380	collected from 5–10cm	Pacific	Clarion Clipperton Zone	The Metals Company exploration area NORI-D	NORI-D	Deployment: BC_380; at Station STM_054; Cruise C5A; Layer 5–10cm; Site FFW	USNEL box core	2020-11-23	1900-01-01 08:23:00	1144611.304	473187.2167	10.3544	-117.245	4288.53	present	Helena Wiklund | Lenka Nealova	identified by morphology	other material	family		Cirratulidae sp. [NHM_6880_HW11]	Animalia	Annelida	Polychaeta	Terebellida	Cirratulidae					Ryckholt, 1851
NORID_C5A_NHMUK_2090	PreservedSpecimen	en	NHMUK	ZOO	NORI-D	NHM_8812	Helena Wiklund | Guadalupe Bribiesca-Contreras | Regan Drennan | Muriel Rabone | Corie Boolukos | Eva Stewart | Alison Bessell | Thomas Dahlgren | Adrian Glover	1	specimen stored in 80% non-denatured ethanol aqueous solution	Abyssal plain	NORI-D_C5A_BC_379	collected from 5–10cm	Pacific	Clarion Clipperton Zone	The Metals Company exploration area NORI-D	NORI-D	Deployment: BC_379; at Station STM_050; Cruise C5A; Layer 5–10cm; Site FFW	USNEL box core	2020-11-23	1900-01-01 02:34:00	1144660.424	475828.6307	10.3549	-117.221	4273.77	present	Helena Wiklund | Lenka Nealova	identified by morphology	other material	family		Cirratulidae sp. [NHM_6880_HW11]	Animalia	Annelida	Polychaeta	Terebellida	Cirratulidae					Ryckholt, 1851
NORID_C5A_NHMUK_2091	PreservedSpecimen	en	NHMUK	ZOO	NORI-D	NHM_8856_LN04	Helena Wiklund | Guadalupe Bribiesca-Contreras | Regan Drennan | Muriel Rabone | Corie Boolukos | Eva Stewart | Alison Bessell | Thomas Dahlgren | Adrian Glover	1	specimen stored in 80% non-denatured ethanol aqueous solution	Abyssal plain	NORI-D_C5A_BC_328	collected from 2–5cm	Pacific	Clarion Clipperton Zone	The Metals Company exploration area NORI-D	NORI-D	Deployment: BC_328; at Station SPR_033; Cruise C5A; Layer 2–5cm; Site PRZ	USNEL box core	2020-10-30	1900-01-01 22:21:00	1208171.692	580489.6867	10.9285	-116.263	4256.63	present	Helena Wiklund | Lenka Nealova	identified by morphology	other material	family		Cirratulidae sp. [NHM_6880_HW11]	Animalia	Annelida	Polychaeta	Terebellida	Cirratulidae					Ryckholt, 1851
NORID_C5A_NHMUK_2092	PreservedSpecimen	en	NHMUK	ZOO	NORI-D	NHM_8886_LN01	Helena Wiklund | Guadalupe Bribiesca-Contreras | Regan Drennan | Muriel Rabone | Corie Boolukos | Eva Stewart | Alison Bessell | Thomas Dahlgren | Adrian Glover	1	specimen stored in 80% non-denatured ethanol aqueous solution	Abyssal plain	NORI-D_C5A_BC_337	collected from 2–5cm	Pacific	Clarion Clipperton Zone	The Metals Company exploration area NORI-D	NORI-D	Deployment: BC_337; at Station SPR_041; Cruise C5A; Layer 2–5cm; Site PRZ	USNEL box core	2020-11-04	1900-01-01 20:55:00	1198959.133	592662.902	10.8449	-116.152	4130.89	present	Helena Wiklund | Lenka Nealova	identified by morphology	other material	family		Cirratulidae sp. [NHM_6880_HW11]	Animalia	Annelida	Polychaeta	Terebellida	Cirratulidae					Ryckholt, 1851
NORID_C5A_NHMUK_2093	PreservedSpecimen	en	NHMUK	ZOO	NORI-D	NHM_8897_LN06	Helena Wiklund | Guadalupe Bribiesca-Contreras | Regan Drennan | Muriel Rabone | Corie Boolukos | Eva Stewart | Alison Bessell | Thomas Dahlgren | Adrian Glover	1	specimen stored in 80% non-denatured ethanol aqueous solution	Abyssal plain	NORI-D_C5A_BC_334	collected from 0–2cm	Pacific	Clarion Clipperton Zone	The Metals Company exploration area NORI-D	NORI-D	Deployment: BC_334; at Station SPR_044; Cruise C5A; Layer 0–2cm; Site PRZ	USNEL box core	2020-11-01	1900-01-01 23:26:00	1213184.928	570542.0506	10.974	-116.354	4245.38	present	Helena Wiklund | Lenka Nealova	identified by morphology	other material	family		Cirratulidae sp. [NHM_6880_HW11]	Animalia	Annelida	Polychaeta	Terebellida	Cirratulidae					Ryckholt, 1851
NORID_C5A_NHMUK_2117	PreservedSpecimen	en	NHMUK	ZOO	NORI-D	NHM_5252	Helena Wiklund | Guadalupe Bribiesca-Contreras | Regan Drennan | Muriel Rabone | Corie Boolukos | Eva Stewart | Alison Bessell | Thomas Dahlgren | Adrian Glover	1	specimen stored in 80% non-denatured ethanol aqueous solution | DNA voucher stored in buffer	Abyssal plain	NORI-D_C5A_BC_337	collected from 0–2cm	Pacific	Clarion Clipperton Zone	The Metals Company exploration area NORI-D	NORI-D	Deployment: BC_337; at Station SPR_041; Cruise C5A; Layer 0–2cm; Site PRZ	USNEL box core	2020-11-04	1900-01-01 20:55:00	1198959.133	592662.902	10.8449	-116.152	4130.89	present	Helena Wiklund | Lenka Nealova	identified by DNA and morphology	other material	family		Cirratulidae sp. [NHM_734]	Animalia	Annelida	Polychaeta	Terebellida	Cirratulidae					Ryckholt, 1851
NORID_C5A_NHMUK_2118	PreservedSpecimen	en	NHMUK	ZOO	NORI-D	NHM_5938	Helena Wiklund | Guadalupe Bribiesca-Contreras | Regan Drennan | Muriel Rabone | Corie Boolukos | Eva Stewart | Alison Bessell | Thomas Dahlgren | Adrian Glover	1	specimen stored in 80% non-denatured ethanol aqueous solution | DNA voucher stored in buffer	Abyssal plain	NORI-D_C5A_BC_357	collected from 0–2cm	Pacific	Clarion Clipperton Zone	The Metals Company exploration area NORI-D	NORI-D	Deployment: BC_357; at Station STM_014; Cruise C5A; Layer 0–2cm; Site FFE	USNEL box core	2020-11-12	1900-01-01 15:20:00	1147184.662	483905.5827	10.3778	-117.147	4312.33	present	Helena Wiklund | Lenka Nealova	identified by DNA and morphology	other material	family		Cirratulidae sp. [NHM_734]	Animalia	Annelida	Polychaeta	Terebellida	Cirratulidae					Ryckholt, 1851
NORID_C5A_NHMUK_2119	PreservedSpecimen	en	NHMUK	ZOO	NORI-D	NHM_5938A	Helena Wiklund | Guadalupe Bribiesca-Contreras | Regan Drennan | Muriel Rabone | Corie Boolukos | Eva Stewart | Alison Bessell | Thomas Dahlgren | Adrian Glover	1	specimen stored in 80% non-denatured ethanol aqueous solution | DNA voucher stored in buffer	Abyssal plain	NORI-D_C5A_BC_357	collected from 0–2cm	Pacific	Clarion Clipperton Zone	The Metals Company exploration area NORI-D	NORI-D	Deployment: BC_357; at Station STM_014; Cruise C5A; Layer 0–2cm; Site FFE	USNEL box core	2020-11-12	1900-01-01 15:20:00	1147184.662	483905.5827	10.3778	-117.147	4312.33	present	Helena Wiklund | Lenka Nealova	identified by DNA and morphology	other material	family		Cirratulidae sp. [NHM_734]	Animalia	Annelida	Polychaeta	Terebellida	Cirratulidae					Ryckholt, 1851
NORID_C5A_NHMUK_2151	PreservedSpecimen	en	NHMUK	ZOO	NORI-D	NHM_8778_HW13	Helena Wiklund | Guadalupe Bribiesca-Contreras | Regan Drennan | Muriel Rabone | Corie Boolukos | Eva Stewart | Alison Bessell | Thomas Dahlgren | Adrian Glover	1	specimen stored in 80% non-denatured ethanol aqueous solution | DNA voucher stored in buffer	Abyssal plain	NORI-D_C5A_BC_357	collected from 0–2cm	Pacific	Clarion Clipperton Zone	The Metals Company exploration area NORI-D	NORI-D	Deployment: BC_357; at Station STM_014; Cruise C5A; Layer 0–2cm; Site FFE	USNEL box core	2020-11-12	1900-01-01 15:20:00	1147184.662	483905.5827	10.3778	-117.147	4312.33	present	Helena Wiklund | Lenka Nealova	identified by DNA and morphology	other material	family		Cirratulidae sp. [NHM_7783_HW08]	Animalia	Annelida	Polychaeta	Terebellida	Cirratulidae					Ryckholt, 1851
NORID_C5A_NHMUK_2152	PreservedSpecimen	en	NHMUK	ZOO	NORI-D	NHM_8804_HW03	Helena Wiklund | Guadalupe Bribiesca-Contreras | Regan Drennan | Muriel Rabone | Corie Boolukos | Eva Stewart | Alison Bessell | Thomas Dahlgren | Adrian Glover	1	specimen stored in 80% non-denatured ethanol aqueous solution | DNA voucher stored in buffer	Abyssal plain	NORI-D_C5A_BC_352	collected from 0–2cm	Pacific	Clarion Clipperton Zone	The Metals Company exploration area NORI-D	NORI-D	Deployment: BC_352; at Station STM_008; Cruise C5A; Layer 0–2cm; Site NFE	USNEL box core	2020-11-10	1900-01-01 04:06:00	1143935.236	482995.4357	10.3484	-117.155	4286.99	present	Helena Wiklund | Lenka Nealova	identified by DNA and morphology	other material	family		Cirratulidae sp. [NHM_7783_HW08]	Animalia	Annelida	Polychaeta	Terebellida	Cirratulidae					Ryckholt, 1851
NORID_C5A_NHMUK_2166	PreservedSpecimen	en	NHMUK	ZOO	NORI-D	NHM_6500D	Helena Wiklund | Guadalupe Bribiesca-Contreras | Regan Drennan | Muriel Rabone | Corie Boolukos | Eva Stewart | Alison Bessell | Thomas Dahlgren | Adrian Glover	1	specimen stored in 80% non-denatured ethanol aqueous solution | DNA voucher stored in buffer	Abyssal plain	NORI-D_C5A_BC_375	collected from 0–2cm	Pacific	Clarion Clipperton Zone	The Metals Company exploration area NORI-D	NORI-D	Deployment: BC_375; at Station SPR_042; Cruise C5A; Layer 0–2cm; Site PRZ	USNEL box core	2020-11-21	1900-01-01 06:57:00	1198836.622	582466.9231	10.844	-116.246	4120.53	present	Helena Wiklund | Lenka Nealova	identified by DNA and morphology	other material	family		Cirratulidae sp. [NHM_8412]	Animalia	Annelida	Polychaeta	Terebellida	Cirratulidae					Ryckholt, 1851
NORID_C5A_NHMUK_2174	PreservedSpecimen	en	NHMUK	ZOO	NORI-D	NHM_8778_HW14	Helena Wiklund | Guadalupe Bribiesca-Contreras | Regan Drennan | Muriel Rabone | Corie Boolukos | Eva Stewart | Alison Bessell | Thomas Dahlgren | Adrian Glover	1	specimen stored in 80% non-denatured ethanol aqueous solution | DNA voucher stored in buffer	Abyssal plain	NORI-D_C5A_BC_357	collected from 0–2cm	Pacific	Clarion Clipperton Zone	The Metals Company exploration area NORI-D	NORI-D	Deployment: BC_357; at Station STM_014; Cruise C5A; Layer 0–2cm; Site FFE	USNEL box core	2020-11-12	1900-01-01 15:20:00	1147184.662	483905.5827	10.3778	-117.147	4312.33	present	Helena Wiklund | Lenka Nealova	identified by DNA and morphology	other material	family		Cirratulidae sp. [NHM_8571_HW06]	Animalia	Annelida	Polychaeta	Terebellida	Cirratulidae					Ryckholt, 1851
NORID_C5A_NHMUK_2175	PreservedSpecimen	en	NHMUK	ZOO	NORI-D	NHM_8795_HW12	Helena Wiklund | Guadalupe Bribiesca-Contreras | Regan Drennan | Muriel Rabone | Corie Boolukos | Eva Stewart | Alison Bessell | Thomas Dahlgren | Adrian Glover	1	specimen stored in 80% non-denatured ethanol aqueous solution | DNA voucher stored in buffer	Abyssal plain	NORI-D_C5A_BC_339	collected from 0–2cm	Pacific	Clarion Clipperton Zone	The Metals Company exploration area NORI-D	NORI-D	Deployment: BC_339; at Station STM_003; Cruise C5A; Layer 0–2cm; Site CTA	USNEL box core	2020-11-05	1900-01-01 22:28:00	1141081.21	479497.476	10.3226	-117.187	4278.48	present	Helena Wiklund | Lenka Nealova	identified by DNA and morphology	other material	family		Cirratulidae sp. [NHM_8571_HW06]	Animalia	Annelida	Polychaeta	Terebellida	Cirratulidae					Ryckholt, 1851
NORID_C5A_NHMUK_2183	PreservedSpecimen	en	NHMUK	ZOO	NORI-D	NHM_8780_HW05	Helena Wiklund | Guadalupe Bribiesca-Contreras | Regan Drennan | Muriel Rabone | Corie Boolukos | Eva Stewart | Alison Bessell | Thomas Dahlgren | Adrian Glover	1	specimen stored in 80% non-denatured ethanol aqueous solution | DNA voucher stored in buffer	Abyssal plain	NORI-D_C5A_BC_356	collected from 0–2cm	Pacific	Clarion Clipperton Zone	The Metals Company exploration area NORI-D	NORI-D	Deployment: BC_356; at Station STM_015; Cruise C5A; Layer 0–2cm; Site FFE	USNEL box core	2020-11-12	1900-01-01 08:12:00	1148102.511	485698.2048	10.3861	-117.131	4303.97	present	Helena Wiklund | Lenka Nealova	identified by DNA and morphology	other material	family		Cirratulidae sp. [NHM_8780_HW05]	Animalia	Annelida	Polychaeta	Terebellida	Cirratulidae					Ryckholt, 1851
NORID_C5A_NHMUK_2184	PreservedSpecimen	en	NHMUK	ZOO	NORI-D	NHM_8798_HW08	Helena Wiklund | Guadalupe Bribiesca-Contreras | Regan Drennan | Muriel Rabone | Corie Boolukos | Eva Stewart | Alison Bessell | Thomas Dahlgren | Adrian Glover	1	specimen stored in 80% non-denatured ethanol aqueous solution | DNA voucher stored in buffer	Abyssal plain	NORI-D_C5A_BC_346	collected from 0–2cm	Pacific	Clarion Clipperton Zone	The Metals Company exploration area NORI-D	NORI-D	Deployment: BC_346; at Station STM_002; Cruise C5A; Layer 0–2cm; Site CTA	USNEL box core	2020-11-08	1900-01-01 00:26:00	1141449.189	480563.5567	10.3259	-117.178	4286.34	present	Helena Wiklund | Lenka Nealova	identified by DNA and morphology	other material	family		Cirratulidae sp. [NHM_8780_HW05]	Animalia	Annelida	Polychaeta	Terebellida	Cirratulidae					Ryckholt, 1851
NORID_C5A_NHMUK_2195	PreservedSpecimen	en	NHMUK	ZOO	NORI-D	NHM_8786_HW04	Helena Wiklund | Guadalupe Bribiesca-Contreras | Regan Drennan | Muriel Rabone | Corie Boolukos | Eva Stewart | Alison Bessell | Thomas Dahlgren | Adrian Glover	1	specimen stored in 80% non-denatured ethanol aqueous solution | DNA voucher stored in buffer	Abyssal plain	NORI-D_C5A_BC_370	collected from 0–2cm	Pacific	Clarion Clipperton Zone	The Metals Company exploration area NORI-D	NORI-D	Deployment: BC_370; at Station STM_012; Cruise C5A; Layer 0–2cm; Site FFE	USNEL box core	2020-11-17	1900-01-01 20:05:00	1147313.879	483194.7208	10.3789	-117.154	4305.63	present	Helena Wiklund | Lenka Nealova	identified by DNA and morphology	other material	family		Cirratulidae sp. [NHM_8786_HW04]	Animalia	Annelida	Polychaeta	Terebellida	Cirratulidae					Ryckholt, 1851
NORID_C5A_NHMUK_2200	PreservedSpecimen	en	NHMUK	ZOO	NORI-D	NHM_6500A	Helena Wiklund | Guadalupe Bribiesca-Contreras | Regan Drennan | Muriel Rabone | Corie Boolukos | Eva Stewart | Alison Bessell | Thomas Dahlgren | Adrian Glover	1	specimen stored in 80% non-denatured ethanol aqueous solution | DNA voucher stored in buffer	Abyssal plain	NORI-D_C5A_BC_375	collected from 0–2cm	Pacific	Clarion Clipperton Zone	The Metals Company exploration area NORI-D	NORI-D	Deployment: BC_375; at Station SPR_042; Cruise C5A; Layer 0–2cm; Site PRZ	USNEL box core	2020-11-21	1900-01-01 06:57:00	1198836.622	582466.9231	10.844	-116.246	4120.53	present	Helena Wiklund | Lenka Nealova	identified by DNA and morphology	other material	family		Cirratulidae sp. [NHM_945C]	Animalia	Annelida	Polychaeta	Terebellida	Cirratulidae					Ryckholt, 1851
NORID_C5A_NHMUK_2204	PreservedSpecimen	en	NHMUK	ZOO	NORI-D	NHM_8801_HW13	Helena Wiklund | Guadalupe Bribiesca-Contreras | Regan Drennan | Muriel Rabone | Corie Boolukos | Eva Stewart | Alison Bessell | Thomas Dahlgren | Adrian Glover	1	specimen stored in 80% non-denatured ethanol aqueous solution | DNA voucher stored in buffer	Abyssal plain	NORI-D_C5A_BC_355	collected from 0–2cm	Pacific	Clarion Clipperton Zone	The Metals Company exploration area NORI-D	NORI-D	Deployment: BC_355; at Station STM_010; Cruise C5A; Layer 0–2cm; Site NFE	USNEL box core	2020-11-11	1900-01-01 12:15:00	1144767.767	481523.6778	10.3559	-117.169	4277.61	present	Helena Wiklund | Lenka Nealova	identified by DNA and morphology	other material	family		Cirratulidae sp. [NHM_945C]	Animalia	Annelida	Polychaeta	Terebellida	Cirratulidae					Ryckholt, 1851
NORID_C5A_NHMUK_2205	PreservedSpecimen	en	NHMUK	ZOO	NORI-D	NHM_8889_HW03	Helena Wiklund | Guadalupe Bribiesca-Contreras | Regan Drennan | Muriel Rabone | Corie Boolukos | Eva Stewart | Alison Bessell | Thomas Dahlgren | Adrian Glover	1	specimen stored in 80% non-denatured ethanol aqueous solution | DNA voucher stored in buffer	Abyssal plain	NORI-D_C5A_BC_344	collected from 2–5cm	Pacific	Clarion Clipperton Zone	The Metals Company exploration area NORI-D	NORI-D	Deployment: BC_344; at Station STM_006; Cruise C5A; Layer 2–5cm; Site NFE	USNEL box core	2020-11-07	1900-01-01 04:48:00	1144932.11	480715.41	10.3574	-117.176	4277.9	present	Helena Wiklund	identified by DNA and morphology	other material	family		Cirratulidae sp. [NHM_945C]	Animalia	Annelida	Polychaeta	Terebellida	Cirratulidae					Ryckholt, 1851
NORID_C5A_NHMUK_2214	PreservedSpecimen	en	NHMUK	ZOO	NORI-D	NHM_8782_HW03	Helena Wiklund | Guadalupe Bribiesca-Contreras | Regan Drennan | Muriel Rabone | Corie Boolukos | Eva Stewart | Alison Bessell | Thomas Dahlgren | Adrian Glover	1	specimen stored in 80% non-denatured ethanol aqueous solution	Abyssal plain	NORI-D_C5A_BC_356	collected from 5–10cm	Pacific	Clarion Clipperton Zone	The Metals Company exploration area NORI-D	NORI-D	Deployment: BC_356; at Station STM_015; Cruise C5A; Layer 5–10cm; Site FFE	USNEL box core	2020-11-12	1900-01-01 08:12:00	1148102.511	485698.2048	10.3861	-117.131	4303.97	present	Helena Wiklund | Lenka Nealova	identified by morphology	other material	family		Cirratulidae sp. indet.	Animalia	Annelida	Polychaeta	Terebellida	Cirratulidae					Ryckholt, 1851
NORID_C5A_NHMUK_2255	PreservedSpecimen	en	NHMUK	ZOO	NORI-D	NHM_5261	Helena Wiklund | Guadalupe Bribiesca-Contreras | Regan Drennan | Muriel Rabone | Corie Boolukos | Eva Stewart | Alison Bessell | Thomas Dahlgren | Adrian Glover	1	specimen stored in 80% non-denatured ethanol aqueous solution	Abyssal plain	NORI-D_C5A_BC_337	collected from 0–2cm	Pacific	Clarion Clipperton Zone	The Metals Company exploration area NORI-D	NORI-D	Deployment: BC_337; at Station SPR_041; Cruise C5A; Layer 0–2cm; Site PRZ	USNEL box core	2020-11-04	1900-01-01 20:55:00	1198959.133	592662.902	10.8449	-116.152	4130.89	present	Guadalupe Bribiesca-Contreras	identified by morphology	other material	phylum		Cnidaria sp. indet.	Animalia	Cnidaria								Hatschek, 1888
NORID_C5A_NHMUK_2259	PreservedSpecimen	en	NOC	DISCOLL	NORI-D	NHM_5507_TH_TAN_1	Helena Wiklund | Guadalupe Bribiesca-Contreras | Regan Drennan | Muriel Rabone | Corie Boolukos | Eva Stewart | Alison Bessell | Thomas Dahlgren | Adrian Glover	1	specimen stored in 80% non-denatured ethanol aqueous solution	Abyssal plain	NORI-D_C5A_BC_345	collected from topwater	Pacific	Clarion Clipperton Zone	The Metals Company exploration area NORI-D	NORI-D	Deployment: BC_345; at Station STM_009; Cruise C5A; Layer topwater; Site NFE	USNEL box core	2020-11-07	1900-01-01 11:37:00	1145348.131	484138.323	10.3612	-117.145	4292.42	present	Tammy Horton	identified by morphology	other material	genus		Collettea sp. [NHM_6879_TH_TAN_2]	Animalia	Arthropoda	Malacostraca	Tanaidacea	Colletteidae	Collettea				Lang, 1973
NORID_C5A_NHMUK_2260	PreservedSpecimen	en	NOC	DISCOLL	NORI-D	NHM_5558_TH_TAN_1	Helena Wiklund | Guadalupe Bribiesca-Contreras | Regan Drennan | Muriel Rabone | Corie Boolukos | Eva Stewart | Alison Bessell | Thomas Dahlgren | Adrian Glover	1	specimen stored in 80% non-denatured ethanol aqueous solution	Abyssal plain	NORI-D_C5A_BC_346	collected from 0–2cm	Pacific	Clarion Clipperton Zone	The Metals Company exploration area NORI-D	NORI-D	Deployment: BC_346; at Station STM_002; Cruise C5A; Layer 0–2cm; Site CTA	USNEL box core	2020-11-08	1900-01-01 00:26:00	1141449.189	480563.5567	10.3259	-117.178	4286.34	present	Tammy Horton	identified by morphology	other material	genus		Collettea sp. [NHM_6879_TH_TAN_2]	Animalia	Arthropoda	Malacostraca	Tanaidacea	Colletteidae	Collettea				Lang, 1973
NORID_C5A_NHMUK_2270	PreservedSpecimen	en	NOC	DISCOLL	NORI-D	NHM_8800_TH_TAN_4	Helena Wiklund | Guadalupe Bribiesca-Contreras | Regan Drennan | Muriel Rabone | Corie Boolukos | Eva Stewart | Alison Bessell | Thomas Dahlgren | Adrian Glover	1	specimen stored in 80% non-denatured ethanol aqueous solution	Abyssal plain	NORI-D_C5A_BC_346	collected from 5–10cm	Pacific	Clarion Clipperton Zone	The Metals Company exploration area NORI-D	NORI-D	Deployment: BC_346; at Station STM_002; Cruise C5A; Layer 5–10cm; Site CTA	USNEL box core	2020-11-08	1900-01-01 00:26:00	1141449.189	480563.5567	10.3259	-117.178	4286.34	present	Tammy Horton	identified by morphology	other material	genus		Collettea sp. [NHM_6879_TH_TAN_2]	Animalia	Arthropoda	Malacostraca	Tanaidacea	Colletteidae	Collettea				Lang, 1973
NORID_C5A_NHMUK_2271	PreservedSpecimen	en	NOC	DISCOLL	NORI-D	NHM_8800_TH_TAN_5	Helena Wiklund | Guadalupe Bribiesca-Contreras | Regan Drennan | Muriel Rabone | Corie Boolukos | Eva Stewart | Alison Bessell | Thomas Dahlgren | Adrian Glover	1	specimen stored in 80% non-denatured ethanol aqueous solution	Abyssal plain	NORI-D_C5A_BC_346	collected from 5–10cm	Pacific	Clarion Clipperton Zone	The Metals Company exploration area NORI-D	NORI-D	Deployment: BC_346; at Station STM_002; Cruise C5A; Layer 5–10cm; Site CTA	USNEL box core	2020-11-08	1900-01-01 00:26:00	1141449.189	480563.5567	10.3259	-117.178	4286.34	present	Tammy Horton	identified by morphology	other material	genus		Collettea sp. [NHM_6879_TH_TAN_2]	Animalia	Arthropoda	Malacostraca	Tanaidacea	Colletteidae	Collettea				Lang, 1973
NORID_C5A_NHMUK_2272	PreservedSpecimen	en	NOC	DISCOLL	NORI-D	NHM_8800_TH_TAN_6	Helena Wiklund | Guadalupe Bribiesca-Contreras | Regan Drennan | Muriel Rabone | Corie Boolukos | Eva Stewart | Alison Bessell | Thomas Dahlgren | Adrian Glover	1	specimen stored in 80% non-denatured ethanol aqueous solution	Abyssal plain	NORI-D_C5A_BC_346	collected from 5–10cm	Pacific	Clarion Clipperton Zone	The Metals Company exploration area NORI-D	NORI-D	Deployment: BC_346; at Station STM_002; Cruise C5A; Layer 5–10cm; Site CTA	USNEL box core	2020-11-08	1900-01-01 00:26:00	1141449.189	480563.5567	10.3259	-117.178	4286.34	present	Tammy Horton	identified by morphology	other material	genus		Collettea sp. [NHM_6879_TH_TAN_2]	Animalia	Arthropoda	Malacostraca	Tanaidacea	Colletteidae	Collettea				Lang, 1973
NORID_C5A_NHMUK_2273	PreservedSpecimen	en	NOC	DISCOLL	NORI-D	NHM_8800_TH_TAN_7	Helena Wiklund | Guadalupe Bribiesca-Contreras | Regan Drennan | Muriel Rabone | Corie Boolukos | Eva Stewart | Alison Bessell | Thomas Dahlgren | Adrian Glover	1	specimen stored in 80% non-denatured ethanol aqueous solution	Abyssal plain	NORI-D_C5A_BC_346	collected from 5–10cm	Pacific	Clarion Clipperton Zone	The Metals Company exploration area NORI-D	NORI-D	Deployment: BC_346; at Station STM_002; Cruise C5A; Layer 5–10cm; Site CTA	USNEL box core	2020-11-08	1900-01-01 00:26:00	1141449.189	480563.5567	10.3259	-117.178	4286.34	present	Tammy Horton	identified by morphology	other material	genus		Collettea sp. [NHM_6879_TH_TAN_2]	Animalia	Arthropoda	Malacostraca	Tanaidacea	Colletteidae	Collettea				Lang, 1973
NORID_C5A_NHMUK_2274	PreservedSpecimen	en	NOC	DISCOLL	NORI-D	NHM_8800_TH_TAN_8	Helena Wiklund | Guadalupe Bribiesca-Contreras | Regan Drennan | Muriel Rabone | Corie Boolukos | Eva Stewart | Alison Bessell | Thomas Dahlgren | Adrian Glover	1	specimen stored in 80% non-denatured ethanol aqueous solution	Abyssal plain	NORI-D_C5A_BC_346	collected from 5–10cm	Pacific	Clarion Clipperton Zone	The Metals Company exploration area NORI-D	NORI-D	Deployment: BC_346; at Station STM_002; Cruise C5A; Layer 5–10cm; Site CTA	USNEL box core	2020-11-08	1900-01-01 00:26:00	1141449.189	480563.5567	10.3259	-117.178	4286.34	present	Tammy Horton	identified by morphology	other material	genus		Collettea sp. [NHM_6879_TH_TAN_2]	Animalia	Arthropoda	Malacostraca	Tanaidacea	Colletteidae	Collettea				Lang, 1973
NORID_C5A_NHMUK_2276	PreservedSpecimen	en	NOC	DISCOLL	NORI-D	NHM_5783_TH_TAN_1	Helena Wiklund | Guadalupe Bribiesca-Contreras | Regan Drennan | Muriel Rabone | Corie Boolukos | Eva Stewart | Alison Bessell | Thomas Dahlgren | Adrian Glover	1	specimen stored in 80% non-denatured ethanol aqueous solution	Abyssal plain	NORI-D_C5A_BC_352	collected from 0–2cm	Pacific	Clarion Clipperton Zone	The Metals Company exploration area NORI-D	NORI-D	Deployment: BC_352; at Station STM_008; Cruise C5A; Layer 0–2cm; Site NFE	USNEL box core	2020-11-10	1900-01-01 04:06:00	1143935.236	482995.4357	10.3484	-117.155	4286.99	present	Tammy Horton	identified by morphology	other material	genus		Collettea sp. [NHM_7239_TH_TAN_7]	Animalia	Arthropoda	Malacostraca	Tanaidacea	Colletteidae	Collettea				Lang, 1973
NORID_C5A_NHMUK_2278	PreservedSpecimen	en	NOC	DISCOLL	NORI-D	NHM_8798_TH_TAN_2	Helena Wiklund | Guadalupe Bribiesca-Contreras | Regan Drennan | Muriel Rabone | Corie Boolukos | Eva Stewart | Alison Bessell | Thomas Dahlgren | Adrian Glover	1	specimen stored in 80% non-denatured ethanol aqueous solution	Abyssal plain	NORI-D_C5A_BC_346	collected from 0–2cm	Pacific	Clarion Clipperton Zone	The Metals Company exploration area NORI-D	NORI-D	Deployment: BC_346; at Station STM_002; Cruise C5A; Layer 0–2cm; Site CTA	USNEL box core	2020-11-08	1900-01-01 00:26:00	1141449.189	480563.5567	10.3259	-117.178	4286.34	present	Tammy Horton	identified by morphology	other material	genus		Collettea sp. [NHM_7239_TH_TAN_7]	Animalia	Arthropoda	Malacostraca	Tanaidacea	Colletteidae	Collettea				Lang, 1973
NORID_C5A_NHMUK_2292	PreservedSpecimen	en	NOC	DISCOLL	NORI-D	NHM_8823_TH_TAN_1	Helena Wiklund | Guadalupe Bribiesca-Contreras | Regan Drennan | Muriel Rabone | Corie Boolukos | Eva Stewart | Alison Bessell | Thomas Dahlgren | Adrian Glover	1	specimen stored in 80% non-denatured ethanol aqueous solution	Abyssal plain	NORI-D_C5A_BC_347	collected from 2–5cm	Pacific	Clarion Clipperton Zone	The Metals Company exploration area NORI-D	NORI-D	Deployment: BC_347; at Station STM_013; Cruise C5A; Layer 2–5cm; Site FFE	USNEL box core	2020-11-08	1900-01-01 12:28:00	1146073.386	483362.0859	10.3677	-117.152	4305.17	present	Tammy Horton	identified by morphology	other material	genus		Collettea sp. [NHM_7788_TH_TAN_1a]	Animalia	Arthropoda	Malacostraca	Tanaidacea	Colletteidae	Collettea				Lang, 1973
NORID_C5A_NHMUK_2293	PreservedSpecimen	en	NOC	DISCOLL	NORI-D	NHM_8875_TH_TAN_1	Helena Wiklund | Guadalupe Bribiesca-Contreras | Regan Drennan | Muriel Rabone | Corie Boolukos | Eva Stewart | Alison Bessell | Thomas Dahlgren | Adrian Glover	1	specimen stored in 80% non-denatured ethanol aqueous solution	Abyssal plain	NORI-D_C5A_BC_335	collected from 5–10cm	Pacific	Clarion Clipperton Zone	The Metals Company exploration area NORI-D	NORI-D	Deployment: BC_335; at Station SPR_034; Cruise C5A; Layer 5–10cm; Site PRZ	USNEL box core	2020-11-02	1900-01-01 16:18:00	1212909.391	591192.5897	10.9711	-116.165	4234.29	present	Tammy Horton	identified by morphology	other material	genus		Collettea sp. [NHM_7788_TH_TAN_1a]	Animalia	Arthropoda	Malacostraca	Tanaidacea	Colletteidae	Collettea				Lang, 1973
NORID_C5A_NHMUK_2294	PreservedSpecimen	en	NOC	DISCOLL	NORI-D	NHM_5485_TH_TAN_6	Helena Wiklund | Guadalupe Bribiesca-Contreras | Regan Drennan | Muriel Rabone | Corie Boolukos | Eva Stewart | Alison Bessell | Thomas Dahlgren | Adrian Glover	1	specimen stored in 80% non-denatured ethanol aqueous solution	Abyssal plain	NORI-D_C5A_BC_344	collected from 0–2cm	Pacific	Clarion Clipperton Zone	The Metals Company exploration area NORI-D	NORI-D	Deployment: BC_344; at Station STM_006; Cruise C5A; Layer 0–2cm; Site NFE	USNEL box core	2020-11-07	1900-01-01 04:48:00	1144932.11	480715.41	10.3574	-117.176	4277.9	present	Tammy Horton	identified by morphology	other material	genus		Collettea sp. [NHM_7949_TH_TAN_2]	Animalia	Arthropoda	Malacostraca	Tanaidacea	Colletteidae	Collettea				Lang, 1973
NORID_C5A_NHMUK_2296	PreservedSpecimen	en	NOC	DISCOLL	NORI-D	NHM_8800_TH_TAN_1	Helena Wiklund | Guadalupe Bribiesca-Contreras | Regan Drennan | Muriel Rabone | Corie Boolukos | Eva Stewart | Alison Bessell | Thomas Dahlgren | Adrian Glover	1	specimen stored in 80% non-denatured ethanol aqueous solution	Abyssal plain	NORI-D_C5A_BC_346	collected from 5–10cm	Pacific	Clarion Clipperton Zone	The Metals Company exploration area NORI-D	NORI-D	Deployment: BC_346; at Station STM_002; Cruise C5A; Layer 5–10cm; Site CTA	USNEL box core	2020-11-08	1900-01-01 00:26:00	1141449.189	480563.5567	10.3259	-117.178	4286.34	present	Tammy Horton	identified by morphology	other material	genus		Collettea sp. [NHM_7949_TH_TAN_2]	Animalia	Arthropoda	Malacostraca	Tanaidacea	Colletteidae	Collettea				Lang, 1973
NORID_C5A_NHMUK_2297	PreservedSpecimen	en	NOC	DISCOLL	NORI-D	NHM_8808_TH_TAN_1	Helena Wiklund | Guadalupe Bribiesca-Contreras | Regan Drennan | Muriel Rabone | Corie Boolukos | Eva Stewart | Alison Bessell | Thomas Dahlgren | Adrian Glover	1	specimen stored in 80% non-denatured ethanol aqueous solution	Abyssal plain	NORI-D_C5A_BC_380	collected from 2–5cm	Pacific	Clarion Clipperton Zone	The Metals Company exploration area NORI-D	NORI-D	Deployment: BC_380; at Station STM_054; Cruise C5A; Layer 2–5cm; Site FFW	USNEL box core	2020-11-23	1900-01-01 08:23:00	1144611.304	473187.2167	10.3544	-117.245	4288.53	present	Tammy Horton	identified by morphology	other material	genus		Collettea sp. [NHM_7949_TH_TAN_2]	Animalia	Arthropoda	Malacostraca	Tanaidacea	Colletteidae	Collettea				Lang, 1973
NORID_C5A_NHMUK_2298	PreservedSpecimen	en	NOC	DISCOLL	NORI-D	NHM_8889_TH_TAN_5	Helena Wiklund | Guadalupe Bribiesca-Contreras | Regan Drennan | Muriel Rabone | Corie Boolukos | Eva Stewart | Alison Bessell | Thomas Dahlgren | Adrian Glover	1	specimen stored in 80% non-denatured ethanol aqueous solution	Abyssal plain	NORI-D_C5A_BC_344	collected from 2–5cm	Pacific	Clarion Clipperton Zone	The Metals Company exploration area NORI-D	NORI-D	Deployment: BC_344; at Station STM_006; Cruise C5A; Layer 2–5cm; Site NFE	USNEL box core	2020-11-07	1900-01-01 04:48:00	1144932.11	480715.41	10.3574	-117.176	4277.9	present	Tammy Horton	identified by morphology	other material	genus		Collettea sp. [NHM_7949_TH_TAN_2]	Animalia	Arthropoda	Malacostraca	Tanaidacea	Colletteidae	Collettea				Lang, 1973
NORID_C5A_NHMUK_2299	PreservedSpecimen	en	NOC	DISCOLL	NORI-D	NHM_8890_TH_TAN_1	Helena Wiklund | Guadalupe Bribiesca-Contreras | Regan Drennan | Muriel Rabone | Corie Boolukos | Eva Stewart | Alison Bessell | Thomas Dahlgren | Adrian Glover	1	specimen stored in 80% non-denatured ethanol aqueous solution	Abyssal plain	NORI-D_C5A_BC_344	collected from 5–10cm	Pacific	Clarion Clipperton Zone	The Metals Company exploration area NORI-D	NORI-D	Deployment: BC_344; at Station STM_006; Cruise C5A; Layer 5–10cm; Site NFE	USNEL box core	2020-11-07	1900-01-01 04:48:00	1144932.11	480715.41	10.3574	-117.176	4277.9	present	Tammy Horton	identified by morphology	other material	genus		Collettea sp. [NHM_7949_TH_TAN_2]	Animalia	Arthropoda	Malacostraca	Tanaidacea	Colletteidae	Collettea				Lang, 1973
NORID_C5A_NHMUK_2318	PreservedSpecimen	en	NOC	DISCOLL	NORI-D	NHM_8887_TH_TAN_1	Helena Wiklund | Guadalupe Bribiesca-Contreras | Regan Drennan | Muriel Rabone | Corie Boolukos | Eva Stewart | Alison Bessell | Thomas Dahlgren | Adrian Glover	1	specimen stored in 80% non-denatured ethanol aqueous solution	Abyssal plain	NORI-D_C5A_BC_337	collected from 5–10cm	Pacific	Clarion Clipperton Zone	The Metals Company exploration area NORI-D	NORI-D	Deployment: BC_337; at Station SPR_041; Cruise C5A; Layer 5–10cm; Site PRZ	USNEL box core	2020-11-04	1900-01-01 20:55:00	1198959.133	592662.902	10.8449	-116.152	4130.89	present	Tammy Horton	identified by morphology	other material	genus		Collettea sp. [NHM_8887_TH_TAN_1]	Animalia	Arthropoda	Malacostraca	Tanaidacea	Colletteidae	Collettea				Lang, 1973
NORID_C5A_NHMUK_2319	PreservedSpecimen	en	NOC	DISCOLL	NORI-D	NHM_8889_TH_TAN_4	Helena Wiklund | Guadalupe Bribiesca-Contreras | Regan Drennan | Muriel Rabone | Corie Boolukos | Eva Stewart | Alison Bessell | Thomas Dahlgren | Adrian Glover	1	specimen stored in 80% non-denatured ethanol aqueous solution	Abyssal plain	NORI-D_C5A_BC_344	collected from 2–5cm	Pacific	Clarion Clipperton Zone	The Metals Company exploration area NORI-D	NORI-D	Deployment: BC_344; at Station STM_006; Cruise C5A; Layer 2–5cm; Site NFE	USNEL box core	2020-11-07	1900-01-01 04:48:00	1144932.11	480715.41	10.3574	-117.176	4277.9	present	Tammy Horton	identified by morphology	other material	family		Colletteidae gen.inc. sp. [NHM_9290_TH_TAN_5]	Animalia	Arthropoda	Malacostraca	Tanaidacea	Colletteidae					Larsen & Wilson, 2002
NORID_C5A_NHMUK_2321	PreservedSpecimen	en	NOC	DISCOLL	NORI-D	NHM_8806_TH_TAN_2	Helena Wiklund | Guadalupe Bribiesca-Contreras | Regan Drennan | Muriel Rabone | Corie Boolukos | Eva Stewart | Alison Bessell | Thomas Dahlgren | Adrian Glover	1	specimen stored in 80% non-denatured ethanol aqueous solution	Abyssal plain	NORI-D_C5A_BC_352	collected from 5–10cm	Pacific	Clarion Clipperton Zone	The Metals Company exploration area NORI-D	NORI-D	Deployment: BC_352; at Station STM_008; Cruise C5A; Layer 5–10cm; Site NFE	USNEL box core	2020-11-10	1900-01-01 04:06:00	1143935.236	482995.4357	10.3484	-117.155	4286.99	present	Tammy Horton	identified by morphology	other material	genus		Collettea sp. indet.	Animalia	Arthropoda	Malacostraca	Tanaidacea	Colletteidae	Collettea				Lang, 1973
NORID_C5A_NHMUK_2327	PreservedSpecimen	en	NOC	DISCOLL	NORI-D	NHM_5333_TH_TAN_1	Helena Wiklund | Guadalupe Bribiesca-Contreras | Regan Drennan | Muriel Rabone | Corie Boolukos | Eva Stewart | Alison Bessell | Thomas Dahlgren | Adrian Glover	1	specimen stored in 80% non-denatured ethanol aqueous solution	Abyssal plain	NORI-D_C5A_BC_339	collected from 0–2cm	Pacific	Clarion Clipperton Zone	The Metals Company exploration area NORI-D	NORI-D	Deployment: BC_339; at Station STM_003; Cruise C5A; Layer 0–2cm; Site CTA	USNEL box core	2020-11-05	1900-01-01 22:28:00	1141081.21	479497.476	10.3226	-117.187	4278.48	present	Tammy Horton	identified by morphology	other material	family		Colletteidae sp. [NHM_5333_TH_TAN_1]	Animalia	Arthropoda	Malacostraca	Tanaidacea	Colletteidae					Larsen & Wilson, 2002
NORID_C5A_NHMUK_2328	PreservedSpecimen	en	NOC	DISCOLL	NORI-D	NHM_8795_TH_TAN_9	Helena Wiklund | Guadalupe Bribiesca-Contreras | Regan Drennan | Muriel Rabone | Corie Boolukos | Eva Stewart | Alison Bessell | Thomas Dahlgren | Adrian Glover	1	specimen stored in 80% non-denatured ethanol aqueous solution	Abyssal plain	NORI-D_C5A_BC_339	collected from 0–2cm	Pacific	Clarion Clipperton Zone	The Metals Company exploration area NORI-D	NORI-D	Deployment: BC_339; at Station STM_003; Cruise C5A; Layer 0–2cm; Site CTA	USNEL box core	2020-11-05	1900-01-01 22:28:00	1141081.21	479497.476	10.3226	-117.187	4278.48	present	Tammy Horton	identified by morphology	other material	family		Colletteidae sp. [NHM_5333_TH_TAN_1]	Animalia	Arthropoda	Malacostraca	Tanaidacea	Colletteidae					Larsen & Wilson, 2002
NORID_C5A_NHMUK_2330	PreservedSpecimen	en	NOC	DISCOLL	NORI-D	NHM_8778_TH_ISO_1	Helena Wiklund | Guadalupe Bribiesca-Contreras | Regan Drennan | Muriel Rabone | Corie Boolukos | Eva Stewart | Alison Bessell | Thomas Dahlgren | Adrian Glover	1	specimen stored in 80% non-denatured ethanol aqueous solution	Abyssal plain	NORI-D_C5A_BC_357	collected from 0–2cm	Pacific	Clarion Clipperton Zone	The Metals Company exploration area NORI-D	NORI-D	Deployment: BC_357; at Station STM_014; Cruise C5A; Layer 0–2cm; Site FFE	USNEL box core	2020-11-12	1900-01-01 15:20:00	1147184.662	483905.5827	10.3778	-117.147	4312.33	present	Tammy Horton | Georgina Valls Domedel	identified by morphology	other material	genus		Contrarimesus sp. [NHM_4732]	Animalia	Arthropoda	Malacostraca	Isopoda	Ischnomesidae	Contrarimesus				Kavanagh & Wilson, 2007
NORID_C5A_NHMUK_2370	PreservedSpecimen	en	NHMUK	ZOO	NORI-D	NHM_5638	Helena Wiklund | Guadalupe Bribiesca-Contreras | Regan Drennan | Muriel Rabone | Corie Boolukos | Eva Stewart | Alison Bessell | Thomas Dahlgren | Adrian Glover	12	specimen stored in 80% non-denatured ethanol aqueous solution | DNA voucher stored in buffer	Abyssal plain	NORI-D_C5A_BC_349	collected from 0–2cm	Pacific	Clarion Clipperton Zone	The Metals Company exploration area NORI-D	NORI-D	Deployment: BC_349; at Station STM_005; Cruise C5A; Layer 0–2cm; Site CTA	USNEL box core	2020-11-09	1900-01-01 02:42:00	1141787.471	478412.2892	10.3289	-117.197	4283.03	present	Guadalupe Bribiesca-Contreras	identified by DNA and morphology	other material	order		Ctenostomatida sp. [NHM_5638]	Animalia	Bryozoa	Gymnolaemata	Ctenostomatida						Busk, 1852
NORID_C5A_NHMUK_2373	PreservedSpecimen	en	NHMUK	ZOO	NORI-D	NHM_5585G	Helena Wiklund | Guadalupe Bribiesca-Contreras | Regan Drennan | Muriel Rabone | Corie Boolukos | Eva Stewart | Alison Bessell | Thomas Dahlgren | Adrian Glover	1	specimen stored in 80% non-denatured ethanol aqueous solution | DNA voucher stored in buffer	Abyssal plain	NORI-D_C5A_BC_347	collected from 0–2cm	Pacific	Clarion Clipperton Zone	The Metals Company exploration area NORI-D	NORI-D	Deployment: BC_347; at Station STM_013; Cruise C5A; Layer 0–2cm; Site FFE	USNEL box core	2020-11-08	1900-01-01 12:28:00	1146073.386	483362.0859	10.3677	-117.152	4305.17	present	Guadalupe Bribiesca-Contreras	identified by DNA and morphology	other material	order		Ctenostomatida sp. [NHM_5876D.2]	Animalia	Bryozoa	Gymnolaemata	Ctenostomatida						Busk, 1852
NORID_C5A_NHMUK_2374	PreservedSpecimen	en	NHMUK	ZOO	NORI-D	NHM_5876D.2	Helena Wiklund | Guadalupe Bribiesca-Contreras | Regan Drennan | Muriel Rabone | Corie Boolukos | Eva Stewart | Alison Bessell | Thomas Dahlgren | Adrian Glover	1	specimen stored in 80% non-denatured ethanol aqueous solution | DNA voucher stored in buffer	Abyssal plain	NORI-D_C5A_BC_355	collected from 0–2cm	Pacific	Clarion Clipperton Zone	The Metals Company exploration area NORI-D	NORI-D	Deployment: BC_355; at Station STM_010; Cruise C5A; Layer 0–2cm; Site NFE	USNEL box core	2020-11-11	1900-01-01 12:15:00	1144767.767	481523.6778	10.3559	-117.169	4277.61	present	Guadalupe Bribiesca-Contreras	identified by DNA and morphology	other material	order		Ctenostomatida sp. [NHM_5876D.2]	Animalia	Bryozoa	Gymnolaemata	Ctenostomatida						Busk, 1852
NORID_C5A_NHMUK_2377	PreservedSpecimen	en	NHMUK	ZOO	NORI-D	NHM_6706B	Helena Wiklund | Guadalupe Bribiesca-Contreras | Regan Drennan | Muriel Rabone | Corie Boolukos | Eva Stewart | Alison Bessell | Thomas Dahlgren | Adrian Glover	1	specimen stored in 80% non-denatured ethanol aqueous solution	Abyssal plain	NORI-D_C5A_BC_380	collected from 0–2cm	Pacific	Clarion Clipperton Zone	The Metals Company exploration area NORI-D	NORI-D	Deployment: BC_380; at Station STM_054; Cruise C5A; Layer 0–2cm; Site FFW	USNEL box core	2020-11-23	1900-01-01 08:23:00	1144611.304	473187.2167	10.3544	-117.245	4288.53	present	Guadalupe Bribiesca-Contreras	identified by morphology	other material	order		Ctenostomatida sp. [NHM_5876D.2]	Animalia	Bryozoa	Gymnolaemata	Ctenostomatida						Busk, 1852
NORID_C5A_NHMUK_2378	PreservedSpecimen	en	NHMUK	ZOO	NORI-D	NHM_6707B	Helena Wiklund | Guadalupe Bribiesca-Contreras | Regan Drennan | Muriel Rabone | Corie Boolukos | Eva Stewart | Alison Bessell | Thomas Dahlgren | Adrian Glover	1	specimen stored in 80% non-denatured ethanol aqueous solution | DNA voucher stored in buffer	Abyssal plain	NORI-D_C5A_BC_380	collected from 0–2cm	Pacific	Clarion Clipperton Zone	The Metals Company exploration area NORI-D	NORI-D	Deployment: BC_380; at Station STM_054; Cruise C5A; Layer 0–2cm; Site FFW	USNEL box core	2020-11-23	1900-01-01 08:23:00	1144611.304	473187.2167	10.3544	-117.245	4288.53	present	Guadalupe Bribiesca-Contreras	identified by DNA and morphology	other material	order		Ctenostomatida sp. [NHM_5876D.2]	Animalia	Bryozoa	Gymnolaemata	Ctenostomatida						Busk, 1852
NORID_C5A_NHMUK_2389	PreservedSpecimen	en	NHMUK	ZOO	NORI-D	NHM_8804_GB01.1	Helena Wiklund | Guadalupe Bribiesca-Contreras | Regan Drennan | Muriel Rabone | Corie Boolukos | Eva Stewart | Alison Bessell | Thomas Dahlgren | Adrian Glover	1	specimen stored in 80% non-denatured ethanol aqueous solution | DNA voucher stored in buffer	Abyssal plain	NORI-D_C5A_BC_352	collected from 0–2cm	Pacific	Clarion Clipperton Zone	The Metals Company exploration area NORI-D	NORI-D	Deployment: BC_352; at Station STM_008; Cruise C5A; Layer 0–2cm; Site NFE	USNEL box core	2020-11-10	1900-01-01 04:06:00	1143935.236	482995.4357	10.3484	-117.155	4286.99	present	Guadalupe Bribiesca-Contreras	identified by DNA and morphology	other material	order		Ctenostomatida sp. [NHM_7681B]	Animalia	Bryozoa	Gymnolaemata	Ctenostomatida						Busk, 1852
NORID_C5A_NHMUK_2391	PreservedSpecimen	en	NHMUK	ZOO	NORI-D	NHM_5474B	Helena Wiklund | Guadalupe Bribiesca-Contreras | Regan Drennan | Muriel Rabone | Corie Boolukos | Eva Stewart | Alison Bessell | Thomas Dahlgren | Adrian Glover	10	specimen stored in 80% non-denatured ethanol aqueous solution	Abyssal plain	NORI-D_C5A_BC_344	collected from 0–2cm	Pacific	Clarion Clipperton Zone	The Metals Company exploration area NORI-D	NORI-D	Deployment: BC_344; at Station STM_006; Cruise C5A; Layer 0–2cm; Site NFE	USNEL box core	2020-11-07	1900-01-01 04:48:00	1144932.11	480715.41	10.3574	-117.176	4277.9	present	Guadalupe Bribiesca-Contreras	identified by morphology	other material	order		Ctenostomatida sp. stet.	Animalia	Bryozoa	Gymnolaemata	Ctenostomatida						Busk, 1852
NORID_C5A_NHMUK_2393	PreservedSpecimen	en	NOC	DISCOLL	NORI-D	NHM_8891_TH_CUM_1	Helena Wiklund | Guadalupe Bribiesca-Contreras | Regan Drennan | Muriel Rabone | Corie Boolukos | Eva Stewart | Alison Bessell | Thomas Dahlgren | Adrian Glover	1	specimen stored in 80% non-denatured ethanol aqueous solution	Abyssal plain	NORI-D_C5A_BC_345	collected from 0–2cm	Pacific	Clarion Clipperton Zone	The Metals Company exploration area NORI-D	NORI-D	Deployment: BC_345; at Station STM_009; Cruise C5A; Layer 0–2cm; Site NFE	USNEL box core	2020-11-07	1900-01-01 11:37:00	1145348.131	484138.323	10.3612	-117.145	4292.42	present	Tammy Horton	identified by morphology	other material	order		Cumacea sp. indet.	Animalia	Arthropoda	Malacostraca	Cumacea						Krøyer, 1846
NORID_C5A_NHMUK_2459	PreservedSpecimen	en	NHMUK	ZOO	NORI-D	NHM_5480A	Helena Wiklund | Guadalupe Bribiesca-Contreras | Regan Drennan | Muriel Rabone | Corie Boolukos | Eva Stewart | Alison Bessell | Thomas Dahlgren | Adrian Glover	1	specimen stored in 80% non-denatured ethanol aqueous solution | DNA voucher stored in buffer	Abyssal plain	NORI-D_C5A_BC_344	collected from 0–2cm	Pacific	Clarion Clipperton Zone	The Metals Company exploration area NORI-D	NORI-D	Deployment: BC_344; at Station STM_006; Cruise C5A; Layer 0–2cm; Site NFE	USNEL box core	2020-11-07	1900-01-01 04:48:00	1144932.11	480715.41	10.3574	-117.176	4277.9	present	Helena Wiklund	identified by DNA and morphology	other material	subfamily		Dacrydiinae sp. [NHM_5401B]	Animalia	Mollusca	Bivalvia	Mytilida	Mytilidae					Ockelmann, 1983
NORID_C5A_NHMUK_2460	PreservedSpecimen	en	NHMUK	ZOO	NORI-D	NHM_5508	Helena Wiklund | Guadalupe Bribiesca-Contreras | Regan Drennan | Muriel Rabone | Corie Boolukos | Eva Stewart | Alison Bessell | Thomas Dahlgren | Adrian Glover	1	specimen stored in 80% non-denatured ethanol aqueous solution | DNA voucher stored in buffer	Abyssal plain	NORI-D_C5A_BC_345	collected from 0–2cm	Pacific	Clarion Clipperton Zone	The Metals Company exploration area NORI-D	NORI-D	Deployment: BC_345; at Station STM_009; Cruise C5A; Layer 0–2cm; Site NFE	USNEL box core	2020-11-07	1900-01-01 11:37:00	1145348.131	484138.323	10.3612	-117.145	4292.42	present	Helena Wiklund	identified by DNA and morphology	other material	subfamily		Dacrydiinae sp. [NHM_5401B]	Animalia	Mollusca	Bivalvia	Mytilida	Mytilidae					Ockelmann, 1983
NORID_C5A_NHMUK_2461	PreservedSpecimen	en	NHMUK	ZOO	NORI-D	NHM_5508B	Helena Wiklund | Guadalupe Bribiesca-Contreras | Regan Drennan | Muriel Rabone | Corie Boolukos | Eva Stewart | Alison Bessell | Thomas Dahlgren | Adrian Glover	1	specimen stored in 80% non-denatured ethanol aqueous solution | DNA voucher stored in buffer	Abyssal plain	NORI-D_C5A_BC_345	collected from 0–2cm	Pacific	Clarion Clipperton Zone	The Metals Company exploration area NORI-D	NORI-D	Deployment: BC_345; at Station STM_009; Cruise C5A; Layer 0–2cm; Site NFE	USNEL box core	2020-11-07	1900-01-01 11:37:00	1145348.131	484138.323	10.3612	-117.145	4292.42	present	Helena Wiklund	identified by DNA and morphology	other material	subfamily		Dacrydiinae sp. [NHM_5401B]	Animalia	Mollusca	Bivalvia	Mytilida	Mytilidae					Ockelmann, 1983
NORID_C5A_NHMUK_2462	PreservedSpecimen	en	NHMUK	ZOO	NORI-D	NHM_5587	Helena Wiklund | Guadalupe Bribiesca-Contreras | Regan Drennan | Muriel Rabone | Corie Boolukos | Eva Stewart | Alison Bessell | Thomas Dahlgren | Adrian Glover	1	specimen stored in 80% non-denatured ethanol aqueous solution | DNA voucher stored in buffer	Abyssal plain	NORI-D_C5A_BC_347	collected from 0–2cm	Pacific	Clarion Clipperton Zone	The Metals Company exploration area NORI-D	NORI-D	Deployment: BC_347; at Station STM_013; Cruise C5A; Layer 0–2cm; Site FFE	USNEL box core	2020-11-08	1900-01-01 12:28:00	1146073.386	483362.0859	10.3677	-117.152	4305.17	present	Helena Wiklund	identified by DNA and morphology	other material	subfamily		Dacrydiinae sp. [NHM_5401B]	Animalia	Mollusca	Bivalvia	Mytilida	Mytilidae					Ockelmann, 1983
NORID_C5A_NHMUK_2463	PreservedSpecimen	en	NHMUK	ZOO	NORI-D	NHM_5587B	Helena Wiklund | Guadalupe Bribiesca-Contreras | Regan Drennan | Muriel Rabone | Corie Boolukos | Eva Stewart | Alison Bessell | Thomas Dahlgren | Adrian Glover	1	specimen stored in 80% non-denatured ethanol aqueous solution | DNA voucher stored in buffer	Abyssal plain	NORI-D_C5A_BC_347	collected from 0–2cm	Pacific	Clarion Clipperton Zone	The Metals Company exploration area NORI-D	NORI-D	Deployment: BC_347; at Station STM_013; Cruise C5A; Layer 0–2cm; Site FFE	USNEL box core	2020-11-08	1900-01-01 12:28:00	1146073.386	483362.0859	10.3677	-117.152	4305.17	present	Helena Wiklund	identified by DNA and morphology	other material	subfamily		Dacrydiinae sp. [NHM_5401B]	Animalia	Mollusca	Bivalvia	Mytilida	Mytilidae					Ockelmann, 1983
NORID_C5A_NHMUK_2464	PreservedSpecimen	en	NHMUK	ZOO	NORI-D	NHM_5587D	Helena Wiklund | Guadalupe Bribiesca-Contreras | Regan Drennan | Muriel Rabone | Corie Boolukos | Eva Stewart | Alison Bessell | Thomas Dahlgren | Adrian Glover	1	specimen stored in 80% non-denatured ethanol aqueous solution | DNA voucher stored in buffer	Abyssal plain	NORI-D_C5A_BC_347	collected from 0–2cm	Pacific	Clarion Clipperton Zone	The Metals Company exploration area NORI-D	NORI-D	Deployment: BC_347; at Station STM_013; Cruise C5A; Layer 0–2cm; Site FFE	USNEL box core	2020-11-08	1900-01-01 12:28:00	1146073.386	483362.0859	10.3677	-117.152	4305.17	present	Helena Wiklund	identified by DNA and morphology	other material	subfamily		Dacrydiinae sp. [NHM_5401B]	Animalia	Mollusca	Bivalvia	Mytilida	Mytilidae					Ockelmann, 1983
NORID_C5A_NHMUK_2465	PreservedSpecimen	en	NHMUK	ZOO	NORI-D	NHM_5587F	Helena Wiklund | Guadalupe Bribiesca-Contreras | Regan Drennan | Muriel Rabone | Corie Boolukos | Eva Stewart | Alison Bessell | Thomas Dahlgren | Adrian Glover	1	specimen stored in 80% non-denatured ethanol aqueous solution | DNA voucher stored in buffer	Abyssal plain	NORI-D_C5A_BC_347	collected from 0–2cm	Pacific	Clarion Clipperton Zone	The Metals Company exploration area NORI-D	NORI-D	Deployment: BC_347; at Station STM_013; Cruise C5A; Layer 0–2cm; Site FFE	USNEL box core	2020-11-08	1900-01-01 12:28:00	1146073.386	483362.0859	10.3677	-117.152	4305.17	present	Helena Wiklund	identified by DNA and morphology	other material	subfamily		Dacrydiinae sp. [NHM_5401B]	Animalia	Mollusca	Bivalvia	Mytilida	Mytilidae					Ockelmann, 1983
NORID_C5A_NHMUK_2466	PreservedSpecimen	en	NHMUK	ZOO	NORI-D	NHM_5942B	Helena Wiklund | Guadalupe Bribiesca-Contreras | Regan Drennan | Muriel Rabone | Corie Boolukos | Eva Stewart | Alison Bessell | Thomas Dahlgren | Adrian Glover	1	specimen stored in 80% non-denatured ethanol aqueous solution | DNA voucher stored in buffer	Abyssal plain	NORI-D_C5A_BC_357	collected from 0–2cm	Pacific	Clarion Clipperton Zone	The Metals Company exploration area NORI-D	NORI-D	Deployment: BC_357; at Station STM_014; Cruise C5A; Layer 0–2cm; Site FFE	USNEL box core	2020-11-12	1900-01-01 15:20:00	1147184.662	483905.5827	10.3778	-117.147	4312.33	present	Helena Wiklund	identified by DNA and morphology	other material	subfamily		Dacrydiinae sp. [NHM_5401B]	Animalia	Mollusca	Bivalvia	Mytilida	Mytilidae					Ockelmann, 1983
NORID_C5A_NHMUK_2467	PreservedSpecimen	en	NHMUK	ZOO	NORI-D	NHM_6030A	Helena Wiklund | Guadalupe Bribiesca-Contreras | Regan Drennan | Muriel Rabone | Corie Boolukos | Eva Stewart | Alison Bessell | Thomas Dahlgren | Adrian Glover	1	specimen stored in 80% non-denatured ethanol aqueous solution | DNA voucher stored in buffer	Abyssal plain	NORI-D_C5A_BC_360	collected from 0–2cm	Pacific	Clarion Clipperton Zone	The Metals Company exploration area NORI-D	NORI-D	Deployment: BC_360; at Station STM_007; Cruise C5A; Layer 0–2cm; Site NFE	USNEL box core	2020-11-13	1900-01-01 20:49:00	1144978.107	482586.2033	10.3578	-117.159	4281.85	present	Helena Wiklund	identified by DNA and morphology	other material	subfamily		Dacrydiinae sp. [NHM_5401B]	Animalia	Mollusca	Bivalvia	Mytilida	Mytilidae					Ockelmann, 1983
NORID_C5A_NHMUK_2477	PreservedSpecimen	en	NHMUK	ZOO	NORI-D	NHM_8783_HW15	Helena Wiklund | Guadalupe Bribiesca-Contreras | Regan Drennan | Muriel Rabone | Corie Boolukos | Eva Stewart | Alison Bessell | Thomas Dahlgren | Adrian Glover	1	specimen stored in 80% non-denatured ethanol aqueous solution | DNA voucher stored in buffer	Abyssal plain	NORI-D_C5A_BC_360	collected from 0–2cm	Pacific	Clarion Clipperton Zone	The Metals Company exploration area NORI-D	NORI-D	Deployment: BC_360; at Station STM_007; Cruise C5A; Layer 0–2cm; Site NFE	USNEL box core	2020-11-13	1900-01-01 20:49:00	1144978.107	482586.2033	10.3578	-117.159	4281.85	present	Helena Wiklund	identified by DNA and morphology	other material	subfamily		Dacrydiinae sp. [NHM_5401B]	Animalia	Mollusca	Bivalvia	Mytilida	Mytilidae					Ockelmann, 1983
NORID_C5A_NHMUK_2478	PreservedSpecimen	en	NHMUK	ZOO	NORI-D	NHM_8786_HW15	Helena Wiklund | Guadalupe Bribiesca-Contreras | Regan Drennan | Muriel Rabone | Corie Boolukos | Eva Stewart | Alison Bessell | Thomas Dahlgren | Adrian Glover	1	specimen stored in 80% non-denatured ethanol aqueous solution | DNA voucher stored in buffer	Abyssal plain	NORI-D_C5A_BC_370	collected from 0–2cm	Pacific	Clarion Clipperton Zone	The Metals Company exploration area NORI-D	NORI-D	Deployment: BC_370; at Station STM_012; Cruise C5A; Layer 0–2cm; Site FFE	USNEL box core	2020-11-17	1900-01-01 20:05:00	1147313.879	483194.7208	10.3789	-117.154	4305.63	present	Helena Wiklund	identified by DNA and morphology	other material	subfamily		Dacrydiinae sp. [NHM_5401B]	Animalia	Mollusca	Bivalvia	Mytilida	Mytilidae					Ockelmann, 1983
NORID_C5A_NHMUK_2503	PreservedSpecimen	en	NHMUK	ZOO	NORI-D	NHM_6327A	Helena Wiklund | Guadalupe Bribiesca-Contreras | Regan Drennan | Muriel Rabone | Corie Boolukos | Eva Stewart | Alison Bessell | Thomas Dahlgren | Adrian Glover	1	specimen stored in 80% non-denatured ethanol aqueous solution | DNA voucher stored in buffer	Abyssal plain	NORI-D_C5A_BC_370	collected from 0–2cm	Pacific	Clarion Clipperton Zone	The Metals Company exploration area NORI-D	NORI-D	Deployment: BC_370; at Station STM_012; Cruise C5A; Layer 0–2cm; Site FFE	USNEL box core	2020-11-17	1900-01-01 20:05:00	1147313.879	483194.7208	10.3789	-117.154	4305.63	present	Helena Wiklund	identified by DNA and morphology	other material	species		Bathyspinula calcar	Animalia	Mollusca	Bivalvia	Nuculanida	Bathyspinulidae	Bathyspinula		calcar		(Dall, 1908)
NORID_C5A_NHMUK_2507	PreservedSpecimen	en	NHMUK	ZOO	NORI-D	NHM_8789_HW14	Helena Wiklund | Guadalupe Bribiesca-Contreras | Regan Drennan | Muriel Rabone | Corie Boolukos | Eva Stewart | Alison Bessell | Thomas Dahlgren | Adrian Glover	1	specimen stored in 80% non-denatured ethanol aqueous solution | DNA voucher stored in buffer	Abyssal plain	NORI-D_C5A_BC_341	collected from 0–2cm	Pacific	Clarion Clipperton Zone	The Metals Company exploration area NORI-D	NORI-D	Deployment: BC_341; at Station STM_001; Cruise C5A; Layer 0–2cm; Site CTA	USNEL box core	2020-11-06	1900-01-01 14:18:00	1142437.456	480912.158	10.3348	-117.174	4287.3	present	Helena Wiklund	identified by DNA and morphology	other material	subfamily		Dacrydiinae sp. [NHM_7217A]	Animalia	Mollusca	Bivalvia	Mytilida	Mytilidae					Ockelmann, 1983
NORID_C5A_NHMUK_2508	PreservedSpecimen	en	NHMUK	ZOO	NORI-D	NHM_5942C	Helena Wiklund | Guadalupe Bribiesca-Contreras | Regan Drennan | Muriel Rabone | Corie Boolukos | Eva Stewart | Alison Bessell | Thomas Dahlgren | Adrian Glover	1	specimen stored in 80% non-denatured ethanol aqueous solution	Abyssal plain	NORI-D_C5A_BC_357	collected from 0–2cm	Pacific	Clarion Clipperton Zone	The Metals Company exploration area NORI-D	NORI-D	Deployment: BC_357; at Station STM_014; Cruise C5A; Layer 0–2cm; Site FFE	USNEL box core	2020-11-12	1900-01-01 15:20:00	1147184.662	483905.5827	10.3778	-117.147	4312.33	present	Helena Wiklund	identified by DNA and morphology	other material	subfamily		Dacrydiinae sp. [NHM_8406]	Animalia	Mollusca	Bivalvia	Mytilida	Mytilidae					Ockelmann, 1983
NORID_C5A_NHMUK_2509	PreservedSpecimen	en	NHMUK	ZOO	NORI-D	NHM_5942	Helena Wiklund | Guadalupe Bribiesca-Contreras | Regan Drennan | Muriel Rabone | Corie Boolukos | Eva Stewart | Alison Bessell | Thomas Dahlgren | Adrian Glover	1	specimen stored in 80% non-denatured ethanol aqueous solution | DNA voucher stored in buffer	Abyssal plain	NORI-D_C5A_BC_357	collected from 0–2cm	Pacific	Clarion Clipperton Zone	The Metals Company exploration area NORI-D	NORI-D	Deployment: BC_357; at Station STM_014; Cruise C5A; Layer 0–2cm; Site FFE	USNEL box core	2020-11-12	1900-01-01 15:20:00	1147184.662	483905.5827	10.3778	-117.147	4312.33	present	Helena Wiklund	identified by DNA and morphology	other material	subfamily		Dacrydiinae sp. [NHM_8406]	Animalia	Mollusca	Bivalvia	Mytilida	Mytilidae					Ockelmann, 1983
NORID_C5A_NHMUK_2514	PreservedSpecimen	en	NHMUK	ZOO	NORI-D	NHM_8789_HW13	Helena Wiklund | Guadalupe Bribiesca-Contreras | Regan Drennan | Muriel Rabone | Corie Boolukos | Eva Stewart | Alison Bessell | Thomas Dahlgren | Adrian Glover	1	specimen stored in 80% non-denatured ethanol aqueous solution | DNA voucher stored in buffer	Abyssal plain	NORI-D_C5A_BC_341	collected from 0–2cm	Pacific	Clarion Clipperton Zone	The Metals Company exploration area NORI-D	NORI-D	Deployment: BC_341; at Station STM_001; Cruise C5A; Layer 0–2cm; Site CTA	USNEL box core	2020-11-06	1900-01-01 14:18:00	1142437.456	480912.158	10.3348	-117.174	4287.3	present	Helena Wiklund	identified by DNA and morphology	other material	subfamily		Dacrydiinae sp. [NHM_8789_HW13]	Animalia	Mollusca	Bivalvia	Mytilida	Mytilidae					Ockelmann, 1983
NORID_C5A_NHMUK_2516	PreservedSpecimen	en	NHMUK	ZOO	NORI-D	NHM_5264A	Helena Wiklund | Guadalupe Bribiesca-Contreras | Regan Drennan | Muriel Rabone | Corie Boolukos | Eva Stewart | Alison Bessell | Thomas Dahlgren | Adrian Glover	1	specimen stored in 80% non-denatured ethanol aqueous solution	Abyssal plain	NORI-D_C5A_BC_337	collected from 0–2cm	Pacific	Clarion Clipperton Zone	The Metals Company exploration area NORI-D	NORI-D	Deployment: BC_337; at Station SPR_041; Cruise C5A; Layer 0–2cm; Site PRZ	USNEL box core	2020-11-04	1900-01-01 20:55:00	1198959.133	592662.902	10.8449	-116.152	4130.89	present	Helena Wiklund	identified by morphology	other material	subfamily		Dacrydiinae sp. indet.	Animalia	Mollusca	Bivalvia	Mytilida	Mytilidae					Ockelmann, 1983
NORID_C5A_NHMUK_2517	PreservedSpecimen	en	NHMUK	ZOO	NORI-D	NHM_5508C	Helena Wiklund | Guadalupe Bribiesca-Contreras | Regan Drennan | Muriel Rabone | Corie Boolukos | Eva Stewart | Alison Bessell | Thomas Dahlgren | Adrian Glover	1	specimen stored in 80% non-denatured ethanol aqueous solution	Abyssal plain	NORI-D_C5A_BC_345	collected from 0–2cm	Pacific	Clarion Clipperton Zone	The Metals Company exploration area NORI-D	NORI-D	Deployment: BC_345; at Station STM_009; Cruise C5A; Layer 0–2cm; Site NFE	USNEL box core	2020-11-07	1900-01-01 11:37:00	1145348.131	484138.323	10.3612	-117.145	4292.42	present	Helena Wiklund	identified by morphology	other material	subfamily		Dacrydiinae sp. indet.	Animalia	Mollusca	Bivalvia	Mytilida	Mytilidae					Ockelmann, 1983
NORID_C5A_NHMUK_2520	PreservedSpecimen	en	NHMUK	ZOO	NORI-D	NHM_8780_HW17	Helena Wiklund | Guadalupe Bribiesca-Contreras | Regan Drennan | Muriel Rabone | Corie Boolukos | Eva Stewart | Alison Bessell | Thomas Dahlgren | Adrian Glover	1	specimen stored in 80% non-denatured ethanol aqueous solution | DNA voucher stored in buffer	Abyssal plain	NORI-D_C5A_BC_356	collected from 0–2cm	Pacific	Clarion Clipperton Zone	The Metals Company exploration area NORI-D	NORI-D	Deployment: BC_356; at Station STM_015; Cruise C5A; Layer 0–2cm; Site FFE	USNEL box core	2020-11-12	1900-01-01 08:12:00	1148102.511	485698.2048	10.3861	-117.131	4303.97	present		identified by DNA and morphology	other material	subfamily		Dacrydiinae sp. [NHM_5401B]	Animalia	Mollusca	Bivalvia	Mytilida	Mytilidae					Ockelmann, 1983
NORID_C5A_NHMUK_2521	PreservedSpecimen	en	NHMUK	ZOO	NORI-D	NHM_5334A	Helena Wiklund | Guadalupe Bribiesca-Contreras | Regan Drennan | Muriel Rabone | Corie Boolukos | Eva Stewart | Alison Bessell | Thomas Dahlgren | Adrian Glover	1	specimen stored in 80% non-denatured ethanol aqueous solution	Abyssal plain	NORI-D_C5A_BC_339	collected from 0–2cm	Pacific	Clarion Clipperton Zone	The Metals Company exploration area NORI-D	NORI-D	Deployment: BC_339; at Station STM_003; Cruise C5A; Layer 0–2cm; Site CTA	USNEL box core	2020-11-05	1900-01-01 22:28:00	1141081.21	479497.476	10.3226	-117.187	4278.48	present	Helena Wiklund	identified by DNA and morphology	other material	species		Dacrydium panamense	Animalia	Mollusca	Bivalvia	Mytilida	Mytilidae	Dacrydium		panamense		Knudsen, 1970
NORID_C5A_NHMUK_2522	PreservedSpecimen	en	NHMUK	ZOO	NORI-D	NHM_5561	Helena Wiklund | Guadalupe Bribiesca-Contreras | Regan Drennan | Muriel Rabone | Corie Boolukos | Eva Stewart | Alison Bessell | Thomas Dahlgren | Adrian Glover	1	specimen stored in 80% non-denatured ethanol aqueous solution | DNA voucher stored in buffer	Abyssal plain	NORI-D_C5A_BC_346	collected from 0–2cm	Pacific	Clarion Clipperton Zone	The Metals Company exploration area NORI-D	NORI-D	Deployment: BC_346; at Station STM_002; Cruise C5A; Layer 0–2cm; Site CTA	USNEL box core	2020-11-08	1900-01-01 00:26:00	1141449.189	480563.5567	10.3259	-117.178	4286.34	present	Helena Wiklund	identified by DNA and morphology	other material	species		Dacrydium panamense	Animalia	Mollusca	Bivalvia	Mytilida	Mytilidae	Dacrydium		panamense		Knudsen, 1970
NORID_C5A_NHMUK_2553	PreservedSpecimen	en	NOC	DISCOLL	NORI-D	NHM_8778_TH_ISO_4	Helena Wiklund | Guadalupe Bribiesca-Contreras | Regan Drennan | Muriel Rabone | Corie Boolukos | Eva Stewart | Alison Bessell | Thomas Dahlgren | Adrian Glover	1	specimen stored in 80% non-denatured ethanol aqueous solution	Abyssal plain	NORI-D_C5A_BC_357	collected from 0–2cm	Pacific	Clarion Clipperton Zone	The Metals Company exploration area NORI-D	NORI-D	Deployment: BC_357; at Station STM_014; Cruise C5A; Layer 0–2cm; Site FFE	USNEL box core	2020-11-12	1900-01-01 15:20:00	1147184.662	483905.5827	10.3778	-117.147	4312.33	present	Tammy Horton | Georgina Valls Domedel	identified by morphology	other material	genus		Desmosoma sp. [NHM_8778_TH_ISO_4]	Animalia	Arthropoda	Malacostraca	Isopoda	Desmosomatidae	Desmosoma				G. O. Sars, 1864
NORID_C5A_NHMUK_2554	PreservedSpecimen	en	NOC	DISCOLL	NORI-D	NHM_8795_TH_ISO_1b	Helena Wiklund | Guadalupe Bribiesca-Contreras | Regan Drennan | Muriel Rabone | Corie Boolukos | Eva Stewart | Alison Bessell | Thomas Dahlgren | Adrian Glover	1	specimen stored in 80% non-denatured ethanol aqueous solution	Abyssal plain	NORI-D_C5A_BC_339	collected from 0–2cm	Pacific	Clarion Clipperton Zone	The Metals Company exploration area NORI-D	NORI-D	Deployment: BC_339; at Station STM_003; Cruise C5A; Layer 0–2cm; Site CTA	USNEL box core	2020-11-05	1900-01-01 22:28:00	1141081.21	479497.476	10.3226	-117.187	4278.48	present	Tammy Horton | Georgina Valls Domedel	identified by morphology	other material	genus		Desmosoma sp. [NHM_8778_TH_ISO_4]	Animalia	Arthropoda	Malacostraca	Isopoda	Desmosomatidae	Desmosoma				G. O. Sars, 1864
NORID_C5A_NHMUK_2560	PreservedSpecimen	en	NOC	DISCOLL	NORI-D	NHM_5779_TH_ISO_2	Helena Wiklund | Guadalupe Bribiesca-Contreras | Regan Drennan | Muriel Rabone | Corie Boolukos | Eva Stewart | Alison Bessell | Thomas Dahlgren | Adrian Glover	1	specimen stored in 80% non-denatured ethanol aqueous solution	Abyssal plain	NORI-D_C5A_BC_352	collected from 0–2cm	Pacific	Clarion Clipperton Zone	The Metals Company exploration area NORI-D	NORI-D	Deployment: BC_352; at Station STM_008; Cruise C5A; Layer 0–2cm; Site NFE	USNEL box core	2020-11-10	1900-01-01 04:06:00	1143935.236	482995.4357	10.3484	-117.155	4286.99	present	Tammy Horton | Georgina Valls Domedel	identified by morphology	other material	family		Desmosomatidae sp. indet.	Animalia	Arthropoda	Malacostraca	Isopoda	Desmosomatidae					G. O. Sars, 1897
NORID_C5A_NHMUK_2572	PreservedSpecimen	en	NOC	DISCOLL	NORI-D	NHM_5408_TH_CUM_1	Helena Wiklund | Guadalupe Bribiesca-Contreras | Regan Drennan | Muriel Rabone | Corie Boolukos | Eva Stewart | Alison Bessell | Thomas Dahlgren | Adrian Glover	1	specimen stored in 80% non-denatured ethanol aqueous solution | DNA voucher stored in buffer	Abyssal plain	NORI-D_C5A_BC_341	collected from 0–2cm	Pacific	Clarion Clipperton Zone	The Metals Company exploration area NORI-D	NORI-D	Deployment: BC_341; at Station STM_001; Cruise C5A; Layer 0–2cm; Site CTA	USNEL box core	2020-11-06	1900-01-01 14:18:00	1142437.456	480912.158	10.3348	-117.174	4287.3	present	Tammy Horton	identified by DNA and morphology	other material	genus		Diastylis sp. [NHM_5408_TH_CUM_1]	Animalia	Arthropoda	Malacostraca	Cumacea	Diastylidae	Diastylis				Say, 1818
NORID_C5A_NHMUK_2573	PreservedSpecimen	en	NOC	DISCOLL	NORI-D	NHM_5780_TH_ISO_1	Helena Wiklund | Guadalupe Bribiesca-Contreras | Regan Drennan | Muriel Rabone | Corie Boolukos | Eva Stewart | Alison Bessell | Thomas Dahlgren | Adrian Glover	1	specimen stored in 80% non-denatured ethanol aqueous solution	Abyssal plain	NORI-D_C5A_BC_352	collected from 0–2cm	Pacific	Clarion Clipperton Zone	The Metals Company exploration area NORI-D	NORI-D	Deployment: BC_352; at Station STM_008; Cruise C5A; Layer 0–2cm; Site NFE	USNEL box core	2020-11-10	1900-01-01 04:06:00	1143935.236	482995.4357	10.3484	-117.155	4286.99	present	Tammy Horton | Georgina Valls Domedel	identified by morphology	other material	genus		Disparella sp. [NHM_5780_TH_ISO_1]	Animalia	Arthropoda	Malacostraca	Isopoda	Desmosomatidae	Disparella				Hessler, 1970
NORID_C5A_NHMUK_2574	PreservedSpecimen	en	NOC	DISCOLL	NORI-D	NHM_8795_TH_ISO_1a	Helena Wiklund | Guadalupe Bribiesca-Contreras | Regan Drennan | Muriel Rabone | Corie Boolukos | Eva Stewart | Alison Bessell | Thomas Dahlgren | Adrian Glover	1	specimen stored in 80% non-denatured ethanol aqueous solution	Abyssal plain	NORI-D_C5A_BC_339	collected from 0–2cm	Pacific	Clarion Clipperton Zone	The Metals Company exploration area NORI-D	NORI-D	Deployment: BC_339; at Station STM_003; Cruise C5A; Layer 0–2cm; Site CTA	USNEL box core	2020-11-05	1900-01-01 22:28:00	1141081.21	479497.476	10.3226	-117.187	4278.48	present	Tammy Horton | Georgina Valls Domedel	identified by morphology	other material	genus		Disparella sp. [NHM_8795_TH_ISO_1a]	Animalia	Arthropoda	Malacostraca	Isopoda	Desmosomatidae	Disparella				Hessler, 1970
NORID_C5A_NHMUK_2579	PreservedSpecimen	en	NOC	DISCOLL	NORI-D	NHM_8802_TH_AMP_1	Helena Wiklund | Guadalupe Bribiesca-Contreras | Regan Drennan | Muriel Rabone | Corie Boolukos | Eva Stewart | Alison Bessell | Thomas Dahlgren | Adrian Glover	1	specimen stored in 80% non-denatured ethanol aqueous solution	Abyssal plain	NORI-D_C5A_BC_355	collected from 2–5cm	Pacific	Clarion Clipperton Zone	The Metals Company exploration area NORI-D	NORI-D	Deployment: BC_355; at Station STM_010; Cruise C5A; Layer 2–5cm; Site NFE	USNEL box core	2020-11-11	1900-01-01 12:15:00	1144767.767	481523.6778	10.3559	-117.169	4277.61	present	Tammy Horton	identified by morphology	other material	genus		Elimedon sp. [NHM_8802_TH_1]	Animalia	Arthropoda	Malacostraca	Amphipoda	Tryphosidae	Elimedon				J.L. Barnard, 1962
NORID_C5A_NHMUK_2580	PreservedSpecimen	en	NOC	DISCOLL	NORI-D	NHM_8803_TH_AMP_2	Helena Wiklund | Guadalupe Bribiesca-Contreras | Regan Drennan | Muriel Rabone | Corie Boolukos | Eva Stewart | Alison Bessell | Thomas Dahlgren | Adrian Glover	1	specimen stored in 80% non-denatured ethanol aqueous solution	Abyssal plain	NORI-D_C5A_BC_355	collected from 5–10cm	Pacific	Clarion Clipperton Zone	The Metals Company exploration area NORI-D	NORI-D	Deployment: BC_355; at Station STM_010; Cruise C5A; Layer 5–10cm; Site NFE	USNEL box core	2020-11-11	1900-01-01 12:15:00	1144767.767	481523.6778	10.3559	-117.169	4277.61	present	Tammy Horton	identified by morphology	other material	genus		Elimedon sp. [NHM_8802_TH_1]	Animalia	Arthropoda	Malacostraca	Amphipoda	Tryphosidae	Elimedon				J.L. Barnard, 1962
NORID_C5A_NHMUK_2596	PreservedSpecimen	en	NOC	DISCOLL	NORI-D	NHM_8803_TH_AMP_1	Helena Wiklund | Guadalupe Bribiesca-Contreras | Regan Drennan | Muriel Rabone | Corie Boolukos | Eva Stewart | Alison Bessell | Thomas Dahlgren | Adrian Glover	1	specimen stored in 80% non-denatured ethanol aqueous solution | DNA voucher stored in buffer	Abyssal plain	NORI-D_C5A_BC_355	collected from 5–10cm	Pacific	Clarion Clipperton Zone	The Metals Company exploration area NORI-D	NORI-D	Deployment: BC_355; at Station STM_010; Cruise C5A; Layer 5–10cm; Site NFE	USNEL box core	2020-11-11	1900-01-01 12:15:00	1144767.767	481523.6778	10.3559	-117.169	4277.61	present	Tammy Horton	identified by DNA and morphology	other material	genus		Eperopeus sp. [NHM_8803]	Animalia	Arthropoda	Malacostraca	Amphipoda	Pardaliscidae	Eperopeus				Mills, 1967
NORID_C5A_NHMUK_2597	PreservedSpecimen	en	NOC	DISCOLL	NORI-D	NHM_8886_TH_AMP_1	Helena Wiklund | Guadalupe Bribiesca-Contreras | Regan Drennan | Muriel Rabone | Corie Boolukos | Eva Stewart | Alison Bessell | Thomas Dahlgren | Adrian Glover	1	specimen stored in 80% non-denatured ethanol aqueous solution	Abyssal plain	NORI-D_C5A_BC_337	collected from 2–5cm	Pacific	Clarion Clipperton Zone	The Metals Company exploration area NORI-D	NORI-D	Deployment: BC_337; at Station SPR_041; Cruise C5A; Layer 2–5cm; Site PRZ	USNEL box core	2020-11-04	1900-01-01 20:55:00	1198959.133	592662.902	10.8449	-116.152	4130.89	present	Tammy Horton	identified by morphology	other material	genus		Paraeperopeus sp. [NHM_8778_TH_AMP_1]	Animalia	Arthropoda	Malacostraca	Amphipoda	Pardaliscidae	Paraeperopeus				Paz-Ríos & Pech, 2022
NORID_C5A_NHMUK_2602	PreservedSpecimen	en	NOC	DISCOLL	NORI-D	NHM_5903_TH_ISO_2	Helena Wiklund | Guadalupe Bribiesca-Contreras | Regan Drennan | Muriel Rabone | Corie Boolukos | Eva Stewart | Alison Bessell | Thomas Dahlgren | Adrian Glover	1	specimen stored in 80% non-denatured ethanol aqueous solution	Abyssal plain	NORI-D_C5A_BC_356	collected from 0–2cm	Pacific	Clarion Clipperton Zone	The Metals Company exploration area NORI-D	NORI-D	Deployment: BC_356; at Station STM_015; Cruise C5A; Layer 0–2cm; Site FFE	USNEL box core	2020-11-12	1900-01-01 08:12:00	1148102.511	485698.2048	10.3861	-117.131	4303.97	present	Tammy Horton | Georgina Valls Domedel	identified by morphology	other material	genus		Eugerdella sp. [NHM_6934_TH_ISO_1]	Animalia	Arthropoda	Malacostraca	Isopoda	Desmosomatidae	Eugerdella				Kussakin, 1965
NORID_C5A_NHMUK_2603	PreservedSpecimen	en	NOC	DISCOLL	NORI-D	NHM_6319_TH_ISO_1b	Helena Wiklund | Guadalupe Bribiesca-Contreras | Regan Drennan | Muriel Rabone | Corie Boolukos | Eva Stewart | Alison Bessell | Thomas Dahlgren | Adrian Glover	1	specimen stored in 80% non-denatured ethanol aqueous solution	Abyssal plain	NORI-D_C5A_BC_370	collected from topwater	Pacific	Clarion Clipperton Zone	The Metals Company exploration area NORI-D	NORI-D	Deployment: BC_370; at Station STM_012; Cruise C5A; Layer topwater; Site FFE	USNEL box core	2020-11-17	1900-01-01 20:05:00	1147313.879	483194.7208	10.3789	-117.154	4305.63	present	Tammy Horton | Georgina Valls Domedel	identified by morphology	other material	genus		Eugerdella sp. [NHM_6934_TH_ISO_1]	Animalia	Arthropoda	Malacostraca	Isopoda	Desmosomatidae	Eugerdella				Kussakin, 1965
NORID_C5A_NHMUK_2604	PreservedSpecimen	en	NOC	DISCOLL	NORI-D	NHM_6703_TH_ISO_2	Helena Wiklund | Guadalupe Bribiesca-Contreras | Regan Drennan | Muriel Rabone | Corie Boolukos | Eva Stewart | Alison Bessell | Thomas Dahlgren | Adrian Glover	1	specimen stored in 80% non-denatured ethanol aqueous solution	Abyssal plain	NORI-D_C5A_BC_380	collected from 0–2cm	Pacific	Clarion Clipperton Zone	The Metals Company exploration area NORI-D	NORI-D	Deployment: BC_380; at Station STM_054; Cruise C5A; Layer 0–2cm; Site FFW	USNEL box core	2020-11-23	1900-01-01 08:23:00	1144611.304	473187.2167	10.3544	-117.245	4288.53	present	Tammy Horton | Georgina Valls Domedel	identified by morphology	other material	genus		Eugerdella sp. [NHM_6934_TH_ISO_1]	Animalia	Arthropoda	Malacostraca	Isopoda	Desmosomatidae	Eugerdella				Kussakin, 1965
NORID_C5A_NHMUK_2609	PreservedSpecimen	en	NOC	DISCOLL	NORI-D	NHM_8783_TH_ISO_1b	Helena Wiklund | Guadalupe Bribiesca-Contreras | Regan Drennan | Muriel Rabone | Corie Boolukos | Eva Stewart | Alison Bessell | Thomas Dahlgren | Adrian Glover	1	specimen stored in 80% non-denatured ethanol aqueous solution	Abyssal plain	NORI-D_C5A_BC_360	collected from 0–2cm	Pacific	Clarion Clipperton Zone	The Metals Company exploration area NORI-D	NORI-D	Deployment: BC_360; at Station STM_007; Cruise C5A; Layer 0–2cm; Site NFE	USNEL box core	2020-11-13	1900-01-01 20:49:00	1144978.107	482586.2033	10.3578	-117.159	4281.85	present	Tammy Horton | Georgina Valls Domedel	identified by morphology	other material	genus		Eugerdella sp. [NHM_6934_TH_ISO_1]	Animalia	Arthropoda	Malacostraca	Isopoda	Desmosomatidae	Eugerdella				Kussakin, 1965
NORID_C5A_NHMUK_2610	PreservedSpecimen	en	NOC	DISCOLL	NORI-D	NHM_8783_TH_ISO_1a	Helena Wiklund | Guadalupe Bribiesca-Contreras | Regan Drennan | Muriel Rabone | Corie Boolukos | Eva Stewart | Alison Bessell | Thomas Dahlgren | Adrian Glover	1	specimen stored in 80% non-denatured ethanol aqueous solution	Abyssal plain	NORI-D_C5A_BC_360	collected from 0–2cm	Pacific	Clarion Clipperton Zone	The Metals Company exploration area NORI-D	NORI-D	Deployment: BC_360; at Station STM_007; Cruise C5A; Layer 0–2cm; Site NFE	USNEL box core	2020-11-13	1900-01-01 20:49:00	1144978.107	482586.2033	10.3578	-117.159	4281.85	present	Tammy Horton | Georgina Valls Domedel	identified by morphology	other material	genus		Eugerdella sp. [NHM_6934_TH_ISO_1]	Animalia	Arthropoda	Malacostraca	Isopoda	Desmosomatidae	Eugerdella				Kussakin, 1965
NORID_C5A_NHMUK_2611	PreservedSpecimen	en	NOC	DISCOLL	NORI-D	NHM_8797_TH_ISO_2	Helena Wiklund | Guadalupe Bribiesca-Contreras | Regan Drennan | Muriel Rabone | Corie Boolukos | Eva Stewart | Alison Bessell | Thomas Dahlgren | Adrian Glover	1	specimen stored in 80% non-denatured ethanol aqueous solution	Abyssal plain	NORI-D_C5A_BC_339	collected from 5–10cm	Pacific	Clarion Clipperton Zone	The Metals Company exploration area NORI-D	NORI-D	Deployment: BC_339; at Station STM_003; Cruise C5A; Layer 5–10cm; Site CTA	USNEL box core	2020-11-05	1900-01-01 22:28:00	1141081.21	479497.476	10.3226	-117.187	4278.48	present	Tammy Horton | Georgina Valls Domedel	identified by morphology	other material	genus		Eugerdella sp. [NHM_6934_TH_ISO_1]	Animalia	Arthropoda	Malacostraca	Isopoda	Desmosomatidae	Eugerdella				Kussakin, 1965
NORID_C5A_NHMUK_2612	PreservedSpecimen	en	NOC	DISCOLL	NORI-D	NHM_8804_TH_ISO_1	Helena Wiklund | Guadalupe Bribiesca-Contreras | Regan Drennan | Muriel Rabone | Corie Boolukos | Eva Stewart | Alison Bessell | Thomas Dahlgren | Adrian Glover	1	specimen stored in 80% non-denatured ethanol aqueous solution	Abyssal plain	NORI-D_C5A_BC_352	collected from 0–2cm	Pacific	Clarion Clipperton Zone	The Metals Company exploration area NORI-D	NORI-D	Deployment: BC_352; at Station STM_008; Cruise C5A; Layer 0–2cm; Site NFE	USNEL box core	2020-11-10	1900-01-01 04:06:00	1143935.236	482995.4357	10.3484	-117.155	4286.99	present	Tammy Horton | Georgina Valls Domedel	identified by morphology	other material	genus		Eugerdella sp. [NHM_6934_TH_ISO_1]	Animalia	Arthropoda	Malacostraca	Isopoda	Desmosomatidae	Eugerdella				Kussakin, 1965
NORID_C5A_NHMUK_2619	PreservedSpecimen	en	NOC	DISCOLL	NORI-D	NHM_8779_TH_ISO_1	Helena Wiklund | Guadalupe Bribiesca-Contreras | Regan Drennan | Muriel Rabone | Corie Boolukos | Eva Stewart | Alison Bessell | Thomas Dahlgren | Adrian Glover	1	specimen stored in 80% non-denatured ethanol aqueous solution	Abyssal plain	NORI-D_C5A_BC_357	collected from 5–10cm	Pacific	Clarion Clipperton Zone	The Metals Company exploration area NORI-D	NORI-D	Deployment: BC_357; at Station STM_014; Cruise C5A; Layer 5–10cm; Site FFE	USNEL box core	2020-11-12	1900-01-01 15:20:00	1147184.662	483905.5827	10.3778	-117.147	4312.33	present	Tammy Horton | Georgina Valls Domedel	identified by morphology	other material	genus		Eugerdella sp. [NHM_8779_TH_ISO_1]	Animalia	Arthropoda	Malacostraca	Isopoda	Desmosomatidae	Eugerdella				Kussakin, 1965
NORID_C5A_NHMUK_2620	PreservedSpecimen	en	NOC	DISCOLL	NORI-D	NHM_5654_TH_ISO_1	Helena Wiklund | Guadalupe Bribiesca-Contreras | Regan Drennan | Muriel Rabone | Corie Boolukos | Eva Stewart | Alison Bessell | Thomas Dahlgren | Adrian Glover	1	specimen stored in 80% non-denatured ethanol aqueous solution	Abyssal plain	NORI-D_C5A_BC_349	collected from 0–2cm	Pacific	Clarion Clipperton Zone	The Metals Company exploration area NORI-D	NORI-D	Deployment: BC_349; at Station STM_005; Cruise C5A; Layer 0–2cm; Site CTA	USNEL box core	2020-11-09	1900-01-01 02:42:00	1141787.471	478412.2892	10.3289	-117.197	4283.03	present	Tammy Horton | Georgina Valls Domedel	identified by morphology	other material	genus		Eugerdella sp. [NHM_8793_TH_ISO_1]	Animalia	Arthropoda	Malacostraca	Isopoda	Desmosomatidae	Eugerdella				Kussakin, 1965
NORID_C5A_NHMUK_2621	PreservedSpecimen	en	NOC	DISCOLL	NORI-D	NHM_8793_TH_ISO_1	Helena Wiklund | Guadalupe Bribiesca-Contreras | Regan Drennan | Muriel Rabone | Corie Boolukos | Eva Stewart | Alison Bessell | Thomas Dahlgren | Adrian Glover	1	specimen stored in 80% non-denatured ethanol aqueous solution	Abyssal plain	NORI-D_C5A_BC_349	collected from 2–5cm	Pacific	Clarion Clipperton Zone	The Metals Company exploration area NORI-D	NORI-D	Deployment: BC_349; at Station STM_005; Cruise C5A; Layer 2–5cm; Site CTA	USNEL box core	2020-11-09	1900-01-01 02:42:00	1141787.471	478412.2892	10.3289	-117.197	4283.03	present	Tammy Horton | Georgina Valls Domedel	identified by morphology	other material	genus		Eugerdella sp. [NHM_8793_TH_ISO_1]	Animalia	Arthropoda	Malacostraca	Isopoda	Desmosomatidae	Eugerdella				Kussakin, 1965
NORID_C5A_NHMUK_2624	PreservedSpecimen	en	NOC	DISCOLL	NORI-D	NHM_8801_TH_ISO_1	Helena Wiklund | Guadalupe Bribiesca-Contreras | Regan Drennan | Muriel Rabone | Corie Boolukos | Eva Stewart | Alison Bessell | Thomas Dahlgren | Adrian Glover	1	specimen stored in 80% non-denatured ethanol aqueous solution	Abyssal plain	NORI-D_C5A_BC_355	collected from 0–2cm	Pacific	Clarion Clipperton Zone	The Metals Company exploration area NORI-D	NORI-D	Deployment: BC_355; at Station STM_010; Cruise C5A; Layer 0–2cm; Site NFE	USNEL box core	2020-11-11	1900-01-01 12:15:00	1144767.767	481523.6778	10.3559	-117.169	4277.61	present	Tammy Horton | Georgina Valls Domedel	identified by morphology	other material	genus		Eugerdella sp. [NHM_8801_TH_ISO_1]	Animalia	Arthropoda	Malacostraca	Isopoda	Desmosomatidae	Eugerdella				Kussakin, 1965
NORID_C5A_NHMUK_2625	PreservedSpecimen	en	NOC	DISCOLL	NORI-D	NHM_5195_TH_ISO_1	Helena Wiklund | Guadalupe Bribiesca-Contreras | Regan Drennan | Muriel Rabone | Corie Boolukos | Eva Stewart | Alison Bessell | Thomas Dahlgren | Adrian Glover	1	specimen stored in 80% non-denatured ethanol aqueous solution	Abyssal plain	NORI-D_C5A_BC_334	collected from 0–2cm	Pacific	Clarion Clipperton Zone	The Metals Company exploration area NORI-D	NORI-D	Deployment: BC_334; at Station SPR_044; Cruise C5A; Layer 0–2cm; Site PRZ	USNEL box core	2020-11-01	1900-01-01 23:26:00	1213184.928	570542.0506	10.974	-116.354	4245.38	present	Tammy Horton | Georgina Valls Domedel	identified by morphology	other material	genus		Eugerdella sp. [NHM_8898_TH_ISO_2]	Animalia	Arthropoda	Malacostraca	Isopoda	Desmosomatidae	Eugerdella				Kussakin, 1965
NORID_C5A_NHMUK_2627	PreservedSpecimen	en	NOC	DISCOLL	NORI-D	NHM_8898_TH_ISO_2	Helena Wiklund | Guadalupe Bribiesca-Contreras | Regan Drennan | Muriel Rabone | Corie Boolukos | Eva Stewart | Alison Bessell | Thomas Dahlgren | Adrian Glover	1	specimen stored in 80% non-denatured ethanol aqueous solution	Abyssal plain	NORI-D_C5A_BC_334	collected from 2–5cm	Pacific	Clarion Clipperton Zone	The Metals Company exploration area NORI-D	NORI-D	Deployment: BC_334; at Station SPR_044; Cruise C5A; Layer 2–5cm; Site PRZ	USNEL box core	2020-11-01	1900-01-01 23:26:00	1213184.928	570542.0506	10.974	-116.354	4245.38	present	Tammy Horton | Georgina Valls Domedel	identified by morphology	other material	genus		Eugerdella sp. [NHM_8898_TH_ISO_2]	Animalia	Arthropoda	Malacostraca	Isopoda	Desmosomatidae	Eugerdella				Kussakin, 1965
NORID_C5A_NHMUK_2628	PreservedSpecimen	en	NOC	DISCOLL	NORI-D	NHM_5486_TH_ISO_3	Helena Wiklund | Guadalupe Bribiesca-Contreras | Regan Drennan | Muriel Rabone | Corie Boolukos | Eva Stewart | Alison Bessell | Thomas Dahlgren | Adrian Glover	1	specimen stored in 80% non-denatured ethanol aqueous solution	Abyssal plain	NORI-D_C5A_BC_344	collected from 0–2cm	Pacific	Clarion Clipperton Zone	The Metals Company exploration area NORI-D	NORI-D	Deployment: BC_344; at Station STM_006; Cruise C5A; Layer 0–2cm; Site NFE	USNEL box core	2020-11-07	1900-01-01 04:48:00	1144932.11	480715.41	10.3574	-117.176	4277.9	present	Tammy Horton	identified by morphology	other material	genus		Eugerdella sp. indet.	Animalia	Arthropoda	Malacostraca	Isopoda	Desmosomatidae	Eugerdella				Kussakin, 1965
NORID_C5A_NHMUK_2630	PreservedSpecimen	en	NOC	DISCOLL	NORI-D	NHM_5559_TH_ISO_2	Helena Wiklund | Guadalupe Bribiesca-Contreras | Regan Drennan | Muriel Rabone | Corie Boolukos | Eva Stewart | Alison Bessell | Thomas Dahlgren | Adrian Glover	1	specimen stored in 80% non-denatured ethanol aqueous solution	Abyssal plain	NORI-D_C5A_BC_346	collected from 0–2cm	Pacific	Clarion Clipperton Zone	The Metals Company exploration area NORI-D	NORI-D	Deployment: BC_346; at Station STM_002; Cruise C5A; Layer 0–2cm; Site CTA	USNEL box core	2020-11-08	1900-01-01 00:26:00	1141449.189	480563.5567	10.3259	-117.178	4286.34	present	Tammy Horton | Georgina Valls Domedel	identified by morphology	other material	family		Eugerdellatinae sp. indet.	Animalia	Arthropoda	Malacostraca	Isopoda	Desmosomatidae					Hessler, 1970
NORID_C5A_NHMUK_2632	PreservedSpecimen	en	NOC	DISCOLL	NORI-D	NHM_8898_TH_ISO_3	Helena Wiklund | Guadalupe Bribiesca-Contreras | Regan Drennan | Muriel Rabone | Corie Boolukos | Eva Stewart | Alison Bessell | Thomas Dahlgren | Adrian Glover	1	specimen stored in 80% non-denatured ethanol aqueous solution	Abyssal plain	NORI-D_C5A_BC_334	collected from 2–5cm	Pacific	Clarion Clipperton Zone	The Metals Company exploration area NORI-D	NORI-D	Deployment: BC_334; at Station SPR_044; Cruise C5A; Layer 2–5cm; Site PRZ	USNEL box core	2020-11-01	1900-01-01 23:26:00	1213184.928	570542.0506	10.974	-116.354	4245.38	present	Tammy Horton | Georgina Valls Domedel	identified by morphology	other material	family		Eugerdellatinae sp. indet.	Animalia	Arthropoda	Malacostraca	Isopoda	Desmosomatidae					Hessler, 1970
NORID_C5A_NHMUK_2654	PreservedSpecimen	en	NHMUK	ZOO	NORI-D	NHM_5057	Helena Wiklund | Guadalupe Bribiesca-Contreras | Regan Drennan | Muriel Rabone | Corie Boolukos | Eva Stewart | Alison Bessell | Thomas Dahlgren | Adrian Glover	1	specimen stored in 80% non-denatured ethanol aqueous solution | DNA voucher stored in buffer	Abyssal plain	NORI-D_C5A_BC_328	collected from 0–2cm	Pacific	Clarion Clipperton Zone	The Metals Company exploration area NORI-D	NORI-D	Deployment: BC_328; at Station SPR_033; Cruise C5A; Layer 0–2cm; Site PRZ	USNEL box core	2020-10-30	1900-01-01 22:21:00	1208171.692	580489.6867	10.9285	-116.263	4256.63	present	Helena Wiklund | Lenka Nealova	identified by DNA and morphology	other material	species		Euphrosinella georgievae	Animalia	Annelida	Polychaeta	Amphinomida	Euphrosinidae	Euphrosinella		georgievae		Neal, Wiklund, Gunton, Rabone, Bribiesca-Contreras, Dahlgren & Glover, 2022
NORID_C5A_NHMUK_2656	PreservedSpecimen	en	NHMUK	ZOO	NORI-D	NHM_8792_LN03a	Helena Wiklund | Guadalupe Bribiesca-Contreras | Regan Drennan | Muriel Rabone | Corie Boolukos | Eva Stewart | Alison Bessell | Thomas Dahlgren | Adrian Glover	1	specimen stored in 80% non-denatured ethanol aqueous solution | DNA voucher stored in buffer	Abyssal plain	NORI-D_C5A_BC_349	collected from 0–2cm	Pacific	Clarion Clipperton Zone	The Metals Company exploration area NORI-D	NORI-D	Deployment: BC_349; at Station STM_005; Cruise C5A; Layer 0–2cm; Site CTA	USNEL box core	2020-11-09	1900-01-01 02:42:00	1141787.471	478412.2892	10.3289	-117.197	4283.03	present	Helena Wiklund | Lenka Nealova	identified by morphology	other material	species		Euphrosinella georgievae	Animalia	Annelida	Polychaeta	Amphinomida	Euphrosinidae	Euphrosinella		georgievae		Neal, Wiklund, Gunton, Rabone, Bribiesca-Contreras, Dahlgren & Glover, 2022
NORID_C5A_NHMUK_2657	PreservedSpecimen	en	NHMUK	ZOO	NORI-D	NHM_8795_LN01	Helena Wiklund | Guadalupe Bribiesca-Contreras | Regan Drennan | Muriel Rabone | Corie Boolukos | Eva Stewart | Alison Bessell | Thomas Dahlgren | Adrian Glover	1	specimen stored in 80% non-denatured ethanol aqueous solution	Abyssal plain	NORI-D_C5A_BC_339	collected from 0–2cm	Pacific	Clarion Clipperton Zone	The Metals Company exploration area NORI-D	NORI-D	Deployment: BC_339; at Station STM_003; Cruise C5A; Layer 0–2cm; Site CTA	USNEL box core	2020-11-05	1900-01-01 22:28:00	1141081.21	479497.476	10.3226	-117.187	4278.48	present	Helena Wiklund | Lenka Nealova	identified by morphology	other material	species		Euphrosinella georgievae	Animalia	Annelida	Polychaeta	Amphinomida	Euphrosinidae	Euphrosinella		georgievae		Neal, Wiklund, Gunton, Rabone, Bribiesca-Contreras, Dahlgren & Glover, 2022
NORID_C5A_NHMUK_2661	PreservedSpecimen	en	NHMUK	ZOO	NORI-D	NHM_5450A	Helena Wiklund | Guadalupe Bribiesca-Contreras | Regan Drennan | Muriel Rabone | Corie Boolukos | Eva Stewart | Alison Bessell | Thomas Dahlgren | Adrian Glover	1	specimen stored in 80% non-denatured ethanol aqueous solution	Abyssal plain	NORI-D_C5A_BC_344	collected from 0–2cm	Pacific	Clarion Clipperton Zone	The Metals Company exploration area NORI-D	NORI-D	Deployment: BC_344; at Station STM_006; Cruise C5A; Layer nodule; Site NFE	USNEL box core	2020-11-07	1900-01-01 04:48:00	1144932.11	480715.41	10.3574	-117.176	4277.9	present	Helena Wiklund | Lenka Nealova	identified by morphology	other material	family		Euphrosinidae sp. indet.	Animalia	Annelida	Polychaeta	Amphinomida	Euphrosinidae					Williams, 1852
NORID_C5A_NHMUK_2667	PreservedSpecimen	en	NHMUK	ZOO	NORI-D	NHM_5042	Helena Wiklund | Guadalupe Bribiesca-Contreras | Regan Drennan | Muriel Rabone | Corie Boolukos | Eva Stewart | Alison Bessell | Thomas Dahlgren | Adrian Glover	1	specimen stored in 80% non-denatured ethanol aqueous solution | DNA voucher stored in buffer	Abyssal plain	NORI-D_C5A_BC_328	collected from topwater	Pacific	Clarion Clipperton Zone	The Metals Company exploration area NORI-D	NORI-D	Deployment: BC_328; at Station SPR_033; Cruise C5A; Layer topwater; Site PRZ	USNEL box core	2020-10-30	1900-01-01 22:21:00	1208171.692	580489.6867	10.9285	-116.263	4256.63	present	Helena Wiklund | Lenka Nealova	identified by DNA and morphology	other material	species		Euphrosinopsis ahearni	Animalia	Annelida	Polychaeta	Amphinomida	Euphrosinidae	Euphrosinopsis		ahearni		Neal, Wiklund, Gunton, Rabone, Bribiesca-Contreras, Dahlgren & Glover, 2022
NORID_C5A_NHMUK_2668	PreservedSpecimen	en	NHMUK	ZOO	NORI-D	NHM_5461	Helena Wiklund | Guadalupe Bribiesca-Contreras | Regan Drennan | Muriel Rabone | Corie Boolukos | Eva Stewart | Alison Bessell | Thomas Dahlgren | Adrian Glover	1	specimen stored in 80% non-denatured ethanol aqueous solution | DNA voucher stored in buffer	Abyssal plain	NORI-D_C5A_BC_344	collected from topwater	Pacific	Clarion Clipperton Zone	The Metals Company exploration area NORI-D	NORI-D	Deployment: BC_344; at Station STM_006; Cruise C5A; Layer topwater; Site NFE	USNEL box core	2020-11-07	1900-01-01 04:48:00	1144932.11	480715.41	10.3574	-117.176	4277.9	present	Helena Wiklund	identified by DNA and morphology	other material	species		Euphrosinopsis ahearni	Animalia	Annelida	Polychaeta	Amphinomida	Euphrosinidae	Euphrosinopsis		ahearni		Neal, Wiklund, Gunton, Rabone, Bribiesca-Contreras, Dahlgren & Glover, 2022
NORID_C5A_NHMUK_2669	PreservedSpecimen	en	NHMUK	ZOO	NORI-D	NHM_5641	Helena Wiklund | Guadalupe Bribiesca-Contreras | Regan Drennan | Muriel Rabone | Corie Boolukos | Eva Stewart | Alison Bessell | Thomas Dahlgren | Adrian Glover	1	specimen stored in 80% non-denatured ethanol aqueous solution | DNA voucher stored in buffer	Abyssal plain	NORI-D_C5A_BC_349	collected from 0–2cm	Pacific	Clarion Clipperton Zone	The Metals Company exploration area NORI-D	NORI-D	Deployment: BC_349; at Station STM_005; Cruise C5A; Layer 0–2cm; Site CTA	USNEL box core	2020-11-09	1900-01-01 02:42:00	1141787.471	478412.2892	10.3289	-117.197	4283.03	present	Helena Wiklund | Lenka Nealova	identified by DNA and morphology	other material	species		Euphrosinopsis ahearni	Animalia	Annelida	Polychaeta	Amphinomida	Euphrosinidae	Euphrosinopsis		ahearni		Neal, Wiklund, Gunton, Rabone, Bribiesca-Contreras, Dahlgren & Glover, 2022
NORID_C5A_NHMUK_2670	PreservedSpecimen	en	NHMUK	ZOO	NORI-D	NHM_5864	Helena Wiklund | Guadalupe Bribiesca-Contreras | Regan Drennan | Muriel Rabone | Corie Boolukos | Eva Stewart | Alison Bessell | Thomas Dahlgren | Adrian Glover	1	specimen stored in 80% non-denatured ethanol aqueous solution | DNA voucher stored in buffer	Abyssal plain	NORI-D_C5A_BC_355	collected from topwater	Pacific	Clarion Clipperton Zone	The Metals Company exploration area NORI-D	NORI-D	Deployment: BC_355; at Station STM_010; Cruise C5A; Layer topwater; Site NFE	USNEL box core	2020-11-11	1900-01-01 12:15:00	1144767.767	481523.6778	10.3559	-117.169	4277.61	present	Helena Wiklund | Lenka Nealova	identified by DNA and morphology	other material	species		Euphrosinopsis ahearni	Animalia	Annelida	Polychaeta	Amphinomida	Euphrosinidae	Euphrosinopsis		ahearni		Neal, Wiklund, Gunton, Rabone, Bribiesca-Contreras, Dahlgren & Glover, 2022
NORID_C5A_NHMUK_2676	PreservedSpecimen	en	NHMUK	ZOO	NORI-D	NHM_8782	Helena Wiklund | Guadalupe Bribiesca-Contreras | Regan Drennan | Muriel Rabone | Corie Boolukos | Eva Stewart | Alison Bessell | Thomas Dahlgren | Adrian Glover	1	specimen stored in 80% non-denatured ethanol aqueous solution	Abyssal plain	NORI-D_C5A_BC_356	collected from 5–10cm	Pacific	Clarion Clipperton Zone	The Metals Company exploration area NORI-D	NORI-D	Deployment: BC_356; at Station STM_015; Cruise C5A; Layer 5–10cm; Site FFE	USNEL box core	2020-11-12	1900-01-01 08:12:00	1148102.511	485698.2048	10.3861	-117.131	4303.97	present	Helena Wiklund | Lenka Nealova	identified by morphology	other material	species		Euphrosinopsis ahearni	Animalia	Annelida	Polychaeta	Amphinomida	Euphrosinidae	Euphrosinopsis		ahearni		Neal, Wiklund, Gunton, Rabone, Bribiesca-Contreras, Dahlgren & Glover, 2022
NORID_C5A_NHMUK_2677	PreservedSpecimen	en	NHMUK	ZOO	NORI-D	NHM_8784_LN01	Helena Wiklund | Guadalupe Bribiesca-Contreras | Regan Drennan | Muriel Rabone | Corie Boolukos | Eva Stewart | Alison Bessell | Thomas Dahlgren | Adrian Glover	1	specimen stored in 80% non-denatured ethanol aqueous solution	Abyssal plain	NORI-D_C5A_BC_360	collected from 2–5cm	Pacific	Clarion Clipperton Zone	The Metals Company exploration area NORI-D	NORI-D	Deployment: BC_360; at Station STM_007; Cruise C5A; Layer 2–5cm; Site NFE	USNEL box core	2020-11-13	1900-01-01 20:49:00	1144978.107	482586.2033	10.3578	-117.159	4281.85	present	Helena Wiklund | Lenka Nealova	identified by morphology	other material	species		Euphrosinopsis ahearni	Animalia	Annelida	Polychaeta	Amphinomida	Euphrosinidae	Euphrosinopsis		ahearni		Neal, Wiklund, Gunton, Rabone, Bribiesca-Contreras, Dahlgren & Glover, 2022
NORID_C5A_NHMUK_2678	PreservedSpecimen	en	NHMUK	ZOO	NORI-D	NHM_8798_LN04	Helena Wiklund | Guadalupe Bribiesca-Contreras | Regan Drennan | Muriel Rabone | Corie Boolukos | Eva Stewart | Alison Bessell | Thomas Dahlgren | Adrian Glover	2	specimen stored in 80% non-denatured ethanol aqueous solution	Abyssal plain	NORI-D_C5A_BC_346	collected from 0–2cm	Pacific	Clarion Clipperton Zone	The Metals Company exploration area NORI-D	NORI-D	Deployment: BC_346; at Station STM_002; Cruise C5A; Layer 0–2cm; Site CTA	USNEL box core	2020-11-08	1900-01-01 00:26:00	1141449.189	480563.5567	10.3259	-117.178	4286.34	present	Helena Wiklund | Lenka Nealova	identified by morphology	other material	species		Euphrosinopsis ahearni	Animalia	Annelida	Polychaeta	Amphinomida	Euphrosinidae	Euphrosinopsis		ahearni		Neal, Wiklund, Gunton, Rabone, Bribiesca-Contreras, Dahlgren & Glover, 2022
NORID_C5A_NHMUK_2679	PreservedSpecimen	en	NHMUK	ZOO	NORI-D	NHM_8801	Helena Wiklund | Guadalupe Bribiesca-Contreras | Regan Drennan | Muriel Rabone | Corie Boolukos | Eva Stewart | Alison Bessell | Thomas Dahlgren | Adrian Glover	1	specimen stored in 80% non-denatured ethanol aqueous solution	Abyssal plain	NORI-D_C5A_BC_355	collected from 0–2cm	Pacific	Clarion Clipperton Zone	The Metals Company exploration area NORI-D	NORI-D	Deployment: BC_355; at Station STM_010; Cruise C5A; Layer 0–2cm; Site NFE	USNEL box core	2020-11-11	1900-01-01 12:15:00	1144767.767	481523.6778	10.3559	-117.169	4277.61	present	Helena Wiklund | Lenka Nealova	identified by morphology	other material	species		Euphrosinopsis ahearni	Animalia	Annelida	Polychaeta	Amphinomida	Euphrosinidae	Euphrosinopsis		ahearni		Neal, Wiklund, Gunton, Rabone, Bribiesca-Contreras, Dahlgren & Glover, 2022
NORID_C5A_NHMUK_2680	PreservedSpecimen	en	NHMUK	ZOO	NORI-D	NHM_8822_HW08	Helena Wiklund | Guadalupe Bribiesca-Contreras | Regan Drennan | Muriel Rabone | Corie Boolukos | Eva Stewart | Alison Bessell | Thomas Dahlgren | Adrian Glover	1	specimen stored in 80% non-denatured ethanol aqueous solution | DNA voucher stored in buffer	Abyssal plain	NORI-D_C5A_BC_347	collected from 0–2cm	Pacific	Clarion Clipperton Zone	The Metals Company exploration area NORI-D	NORI-D	Deployment: BC_347; at Station STM_013; Cruise C5A; Layer 0–2cm; Site FFE	USNEL box core	2020-11-08	1900-01-01 12:28:00	1146073.386	483362.0859	10.3677	-117.152	4305.17	present	Helena Wiklund	identified by DNA and morphology	other material	species		Euphrosinopsis ahearni	Animalia	Annelida	Polychaeta	Amphinomida	Euphrosinidae	Euphrosinopsis		ahearni		Neal, Wiklund, Gunton, Rabone, Bribiesca-Contreras, Dahlgren & Glover, 2022
NORID_C5A_NHMUK_2686	PreservedSpecimen	en	NHMUK	ZOO	NORI-D	NHM_6018	Helena Wiklund | Guadalupe Bribiesca-Contreras | Regan Drennan | Muriel Rabone | Corie Boolukos | Eva Stewart | Alison Bessell | Thomas Dahlgren | Adrian Glover	1	specimen stored in 80% non-denatured ethanol aqueous solution | DNA voucher stored in buffer	Abyssal plain	NORI-D_C5A_BC_360	collected from 0–2cm	Pacific	Clarion Clipperton Zone	The Metals Company exploration area NORI-D	NORI-D	Deployment: BC_360; at Station STM_007; Cruise C5A; Layer 0–2cm; Site NFE	USNEL box core	2020-11-13	1900-01-01 20:49:00	1144978.107	482586.2033	10.3578	-117.159	4281.85	present	Helena Wiklund | Lenka Nealova	identified by DNA and morphology	other material	species		Euphrosinopsis halli	Animalia	Annelida	Polychaeta	Amphinomida	Euphrosinidae	Euphrosinopsis		halli		Neal, Wiklund, Gunton, Rabone, Bribiesca-Contreras, Dahlgren & Glover, 2022
NORID_C5A_NHMUK_2688	PreservedSpecimen	en	NHMUK	ZOO	NORI-D	NHM_8783	Helena Wiklund | Guadalupe Bribiesca-Contreras | Regan Drennan | Muriel Rabone | Corie Boolukos | Eva Stewart | Alison Bessell | Thomas Dahlgren | Adrian Glover	1	specimen stored in 80% non-denatured ethanol aqueous solution	Abyssal plain	NORI-D_C5A_BC_360	collected from 0–2cm	Pacific	Clarion Clipperton Zone	The Metals Company exploration area NORI-D	NORI-D	Deployment: BC_360; at Station STM_007; Cruise C5A; Layer 0–2cm; Site NFE	USNEL box core	2020-11-13	1900-01-01 20:49:00	1144978.107	482586.2033	10.3578	-117.159	4281.85	present	Helena Wiklund | Lenka Nealova	identified by morphology	other material	species		Euphrosinopsis halli	Animalia	Annelida	Polychaeta	Amphinomida	Euphrosinidae	Euphrosinopsis		halli		Neal, Wiklund, Gunton, Rabone, Bribiesca-Contreras, Dahlgren & Glover, 2022
NORID_C5A_NHMUK_2699	PreservedSpecimen	en	NOC	DISCOLL	NORI-D	NHM_8805_TH_ISO_2	Helena Wiklund | Guadalupe Bribiesca-Contreras | Regan Drennan | Muriel Rabone | Corie Boolukos | Eva Stewart | Alison Bessell | Thomas Dahlgren | Adrian Glover	1	specimen stored in 80% non-denatured ethanol aqueous solution	Abyssal plain	NORI-D_C5A_BC_352	collected from 2–5cm	Pacific	Clarion Clipperton Zone	The Metals Company exploration area NORI-D	NORI-D	Deployment: BC_352; at Station STM_008; Cruise C5A; Layer 2–5cm; Site NFE	USNEL box core	2020-11-10	1900-01-01 04:06:00	1143935.236	482995.4357	10.3484	-117.155	4286.99	present	Tammy Horton | Georgina Valls Domedel	identified by morphology	other material	genus		Eurycope sp. [NHM_8805_TH_ISO_2]	Animalia	Arthropoda	Malacostraca	Isopoda	Munnopsidae	Eurycope				G. O. Sars, 1864
NORID_C5A_NHMUK_2702	PreservedSpecimen	en	NOC	DISCOLL	NORI-D	NHM_8885_TH_ISO_3	Helena Wiklund | Guadalupe Bribiesca-Contreras | Regan Drennan | Muriel Rabone | Corie Boolukos | Eva Stewart | Alison Bessell | Thomas Dahlgren | Adrian Glover	1	specimen stored in 80% non-denatured ethanol aqueous solution	Abyssal plain	NORI-D_C5A_BC_337	collected from 0–2cm	Pacific	Clarion Clipperton Zone	The Metals Company exploration area NORI-D	NORI-D	Deployment: BC_337; at Station SPR_041; Cruise C5A; Layer 0–2cm; Site PRZ	USNEL box core	2020-11-04	1900-01-01 20:55:00	1198959.133	592662.902	10.8449	-116.152	4130.89	present	Tammy Horton | Georgina Valls Domedel	identified by morphology	other material	genus		Eurycope sp. [NHM_8885_TH_ISO_3]	Animalia	Arthropoda	Malacostraca	Isopoda	Munnopsidae	Eurycope				G. O. Sars, 1864
NORID_C5A_NHMUK_2705	PreservedSpecimen	en	NOC	DISCOLL	NORI-D	NHM_5559_TH_ISO_4	Helena Wiklund | Guadalupe Bribiesca-Contreras | Regan Drennan | Muriel Rabone | Corie Boolukos | Eva Stewart | Alison Bessell | Thomas Dahlgren | Adrian Glover	1	specimen stored in 80% non-denatured ethanol aqueous solution	Abyssal plain	NORI-D_C5A_BC_346	collected from 0–2cm	Pacific	Clarion Clipperton Zone	The Metals Company exploration area NORI-D	NORI-D	Deployment: BC_346; at Station STM_002; Cruise C5A; Layer 0–2cm; Site CTA	USNEL box core	2020-11-08	1900-01-01 00:26:00	1141449.189	480563.5567	10.3259	-117.178	4286.34	present	Tammy Horton | Georgina Valls Domedel	identified by morphology	other material	genus		Eurycope sp. indet.	Animalia	Arthropoda	Malacostraca	Isopoda	Munnopsidae	Eurycope				G. O. Sars, 1864
NORID_C5A_NHMUK_2713	PreservedSpecimen	en	NOC	DISCOLL	NORI-D	NHM_8784_TH_ISO_1	Helena Wiklund | Guadalupe Bribiesca-Contreras | Regan Drennan | Muriel Rabone | Corie Boolukos | Eva Stewart | Alison Bessell | Thomas Dahlgren | Adrian Glover	1	specimen stored in 80% non-denatured ethanol aqueous solution	Abyssal plain	NORI-D_C5A_BC_360	collected from 2–5cm	Pacific	Clarion Clipperton Zone	The Metals Company exploration area NORI-D	NORI-D	Deployment: BC_360; at Station STM_007; Cruise C5A; Layer 2–5cm; Site NFE	USNEL box core	2020-11-13	1900-01-01 20:49:00	1144978.107	482586.2033	10.3578	-117.159	4281.85	present	Tammy Horton | Georgina Valls Domedel	identified by morphology	other material	genus		Exiliniscus sp. [NHM_8801_TH_ISO_2]	Animalia	Arthropoda	Malacostraca	Isopoda	Nannoniscidae	Exiliniscus				Siebenaller & Hessler, 1981
NORID_C5A_NHMUK_2714	PreservedSpecimen	en	NOC	DISCOLL	NORI-D	NHM_8801_TH_ISO_2	Helena Wiklund | Guadalupe Bribiesca-Contreras | Regan Drennan | Muriel Rabone | Corie Boolukos | Eva Stewart | Alison Bessell | Thomas Dahlgren | Adrian Glover	1	specimen stored in 80% non-denatured ethanol aqueous solution	Abyssal plain	NORI-D_C5A_BC_355	collected from 0–2cm	Pacific	Clarion Clipperton Zone	The Metals Company exploration area NORI-D	NORI-D	Deployment: BC_355; at Station STM_010; Cruise C5A; Layer 0–2cm; Site NFE	USNEL box core	2020-11-11	1900-01-01 12:15:00	1144767.767	481523.6778	10.3559	-117.169	4277.61	present	Tammy Horton | Georgina Valls Domedel	identified by morphology	other material	genus		Exiliniscus sp. [NHM_8801_TH_ISO_2]	Animalia	Arthropoda	Malacostraca	Isopoda	Nannoniscidae	Exiliniscus				Siebenaller & Hessler, 1981
NORID_C5A_NHMUK_2718	PreservedSpecimen	en	NOC	DISCOLL	NORI-D	NHM_8897_TH_ISO_1	Helena Wiklund | Guadalupe Bribiesca-Contreras | Regan Drennan | Muriel Rabone | Corie Boolukos | Eva Stewart | Alison Bessell | Thomas Dahlgren | Adrian Glover	1	specimen stored in 80% non-denatured ethanol aqueous solution	Abyssal plain	NORI-D_C5A_BC_334	collected from 0–2cm	Pacific	Clarion Clipperton Zone	The Metals Company exploration area NORI-D	NORI-D	Deployment: BC_334; at Station SPR_044; Cruise C5A; Layer 0–2cm; Site PRZ	USNEL box core	2020-11-01	1900-01-01 23:26:00	1213184.928	570542.0506	10.974	-116.354	4245.38	present	Tammy Horton | Georgina Valls Domedel	identified by morphology	other material	genus		Exiliniscus sp. indet.	Animalia	Arthropoda	Malacostraca	Isopoda	Nannoniscidae	Exiliniscus				Siebenaller & Hessler, 1981
NORID_C5A_NHMUK_2719	PreservedSpecimen	en	NHMUK	ZOO	NORI-D	NHM_5648B	Helena Wiklund | Guadalupe Bribiesca-Contreras | Regan Drennan | Muriel Rabone | Corie Boolukos | Eva Stewart | Alison Bessell | Thomas Dahlgren | Adrian Glover	1	specimen stored in 80% non-denatured ethanol aqueous solution | DNA voucher stored in buffer	Abyssal plain	NORI-D_C5A_BC_349	collected from 0–2cm	Pacific	Clarion Clipperton Zone	The Metals Company exploration area NORI-D	NORI-D	Deployment: BC_349; at Station STM_005; Cruise C5A; Layer 0–2cm; Site CTA	USNEL box core	2020-11-09	1900-01-01 02:42:00	1141787.471	478412.2892	10.3289	-117.197	4283.03	present	Helena Wiklund | Lenka Nealova	identified by DNA and morphology	other material	subfamily		Exogoninae sp. [NHM_8572_HW08]	Animalia	Annelida	Polychaeta	Phyllodocida	Syllidae					Langerhans, 1879
NORID_C5A_NHMUK_2720	PreservedSpecimen	en	NHMUK	ZOO	NORI-D	NHM_5885B	Helena Wiklund | Guadalupe Bribiesca-Contreras | Regan Drennan | Muriel Rabone | Corie Boolukos | Eva Stewart | Alison Bessell | Thomas Dahlgren | Adrian Glover	1	specimen stored in 80% non-denatured ethanol aqueous solution | DNA voucher stored in buffer	Abyssal plain	NORI-D_C5A_BC_355	collected from 0–2cm	Pacific	Clarion Clipperton Zone	The Metals Company exploration area NORI-D	NORI-D	Deployment: BC_355; at Station STM_010; Cruise C5A; Layer 0–2cm; Site NFE	USNEL box core	2020-11-11	1900-01-01 12:15:00	1144767.767	481523.6778	10.3559	-117.169	4277.61	present	Helena Wiklund | Lenka Nealova	identified by DNA and morphology	other material	subfamily		Exogoninae sp. [NHM_5885B]	Animalia	Annelida	Polychaeta	Phyllodocida	Syllidae					Langerhans, 1879
[truncated: 3,845 more rows]
